# Supplementary material for: Exploring the genomic traits of fungus-feeding bacterial genus Collimonas
Source: BMC Genomics. 2015 Dec 24;16:1103. doi: 10.1186/s12864-015-2289-3 (PMC4690342; doi:10.1186/s12864-015-2289-3)
Supplement: Additional file 2: Table S1. — Gene locus of the flagellar biosynthetic gene cluster of the Collimonas strains. Table S2. Gene locus of the secretion systems of the Collimonas strains. Table S3. Genomic distribution of signal transduction proteins in six Collimonas genomes. Table S4. Presence of quorum-sensing proteins in six Collimonas genomes. Table S5. Gene locus of the collimomycin biosynthetic gene cluster of the Collimonas strains. Table S6. Gene locus of the chitinase biosynthetic gene clusters of the Collimonas strains. Table S7. Gene locus of the phopholipase genes of the Collimonas strains. Table S8. Antimicrobial activities of the Collimonas strains. Table S9. Genes encoding secondary metabolites and secretion systems in Collimonas strains. Table S10. Strains and mutants used in this study. Table S11. Summary of Illumina paired-end sequences assembly data. Table S12. Summary of PacBio sequences assembly data. Table S13. Sequences of characterized bacterial terpene synthases used in the phylogenetic analysis. (XLSX 56 kb) [file 12864_2015_2289_MOESM2_ESM.xlsx]

## Sheet: Table S1-flagellar gene cluster
Ter331 (IGS)	Gene	Product (IGS annotation)	Ter6	Ter91	Ter291	Ter10	Ter282
CFter331_1015	tar	methyl-accepting chemotaxis (MCP) signalling domain protein	CFter6_1198	-	-	CAter10_0975	CAter282_0902
CFter331_1016		methyl-accepting chemotaxis (MCP) signalling domain protein	CFter6_1200	-	-	CAter10_0977	CAter282_0904
CFter331_1017	cheR	cheR methyltransferase, all-alpha domain protein	CFter6_1201	-	-	CAter10_0979	CAter282_0906
CFter331_1018	cheD	cheD chemotactic sensory transduction family protein	CFter6_1202	-	-	CAter10_0980	CAter282_0907
CFter331_1019	cheB	cheB methylesterase family protein	CFter6_1203	-	-	CAter10_0983	CAter282_0908
CFter331_1020	cheY	chemotaxis protein CheY	CFter6_1204	-	-	CAter10_0984	CAter282_0909
CFter331_1021	cheZ	protein phosphatase CheZ	CFter6_1205	-	-	CAter10_0985	CAter282_0910
CFter331_1022	flhB	flagellar biosynthetic protein FlhB	CFter6_1206	-	-	CAter10_0987	CAter282_0912
CFter331_1023	flhA	flagellar biosynthesis protein FlhA	CFter6_1207	-	-	CAter10_0988	CAter282_0913
CFter331_1024	flhF	flagellar biosynthesis protein FlhF	CFter6_1208	-	-	CAter10_0989	CAter282_0914
CFter331_1025	flhG	putative flagellar biosynthesis protein FlhG	CFter6_1209	-	-	CAter10_0990	CAter282_0915
CFter331_1026	fliA	RNA polymerase sigma factor, FliA/WhiG family protein	CFter6_1210	-	-	CAter10_0991	CAter282_0916
CFter331_1027	flhE	flagellar FlhE family protein	CFter6_1211	-	-	CAter10_0992	CAter282_0917
CFter331_1028	flgN	flgN family protein	CFter6_1212	-	-	CAter10_0998	CAter282_0923
CFter331_1029	flgM	flagellar biosynthesis anti-sigma factor FlgM	CFter6_1213	-	-	CAter10_0999	CAter282_0924
CFter331_1030	flgA	flagella basal body P-ring formation protein FlgA	CFter6_1214	-	-	CAter10_1000	CAter282_0925
CFter331_1031		helix-turn-helix family protein	CFter6_1215	-	-	CAter10_1003	CAter282_0928
CFter331_1032	flgB	flagellar basal-body rod protein FlgB	CFter6_1216	-	-	CAter10_1004	CAter282_0929
CFter331_1033	flgC	flagellar basal-body rod protein FlgC	CFter6_1217	-	-	CAter10_1005	CAter282_0930
CFter331_1034	flgD	basal-body rod modification protein flgD	CFter6_1218	-	-	CAter10_1006	CAter282_0931
CFter331_1035	flgE	flagellar hook protein flgE	CFter6_1219	-	-	CAter10_1007	CAter282_0932
CFter331_1036	flgF	flagellar basal-body rod protein flgF	CFter6_1220	-	-	CAter10_1008	CAter282_0934
CFter331_1037	flg	flagellar basal-body rod protein FlgG	CFter6_1221	-	-	CAter10_1009	CAter282_0935
CFter331_1038	flgH	flagellar L-ring family protein	CFter6_1222	-	-	CAter10_1010	CAter282_0936
CFter331_1039	flgI	flagellar P-ring family protein	CFter6_1223	-	-	CAter10_1012	CAter282_0937
CFter331_1040	flgJ	flagellar rod assembly protein/muramidase FlgJ	CFter6_1224	-	-	CAter10_1013	CAter282_0938
CFter331_1041	flgK	flagellar hook-associated protein FlgK	CFter6_1225	-	-	CAter10_1014	CAter282_0939
CFter331_1042	flgL	flagellar hook-associated protein	CFter6_1226	-	-	CAter10_1015	CAter282_0940
CFter331_1043		conserved hypothetical protein	CFter6_1228	CPter91_3610	CPter291_3648	CAter10_1305	CAter282_1212
CFter331_1044	fliR	flagellar biosynthetic protein FliR	CFter6_1229	-	-	CAter10_1016	CAter282_0941
CFter331_1045	fliQ	flagellar biosynthetic protein FliQ	CFter6_1230	-	-	CAter10_1017	CAter282_0942
CFter331_1046	fliP	flagellar biosynthetic protein FliP	CFter6_1231	-	-	CAter10_1018	CAter282_0943
CFter331_1047	fliO	flagellar biosynthetic protein FliO	CFter6_1232	-	-	CAter10_1019	CAter282_0944
CFter331_1048	fliN	flagellar motor switch protein FliN	CFter6_1233	-	-	CAter10_1020	CAter282_0945
CFter331_1049	fliM	flagellar motor switch protein FliM	CFter6_1234	-	-	CAter10_1021	CAter282_0946
CFter331_1050	fliL	flagellar basal body-associated FliL family protein	CFter6_1235	-	-	CAter10_1022	CAter282_0947
CFter331_1051	fliK	flagellar hook-length control FliK family protein	CFter6_1237	-	-	CAter10_1023	CAter282_0948
CFter331_1052	fliJ	flagellar export protein FliJ	CFter6_1238	-	-	CAter10_1024	CAter282_0949
CFter331_1053	fliI	flagellar protein export ATPase FliI	CFter6_1239	-	-	CAter10_1025	CAter282_0950
CFter331_1054	fliH	flagellar assembly FliH family protein	CFter6_1240	-	-	CAter10_1026	CAter282_0951
CFter331_1055	fliG	flagellar motor switch protein FliG	CFter6_1241	-	-	CAter10_1027	CAter282_0952
CFter331_1056	fliF	flagellar M-ring protein FliF	CFter6_1242	-	-	CAter10_1028	CAter282_0953
CFter331_1057	fliE	flagellar hook-basal body complex protein FliE	CFter6_1243	-	-	CAter10_1029	CAter282_0954
CFter331_1058	ycgR	hypothetical protein	CFter6_1244	-	-	CAter10_1030	CAter282_0955
CFter331_1059	fliC1	flagellin 1	CFter6_1245	-	-	CAter10_1031	CAter282_0956
CFter331_1060		flaG family protein	CFter6_1246	-	-	CAter10_1033	CAter282_0957
CFter331_1061	fliD	flagellar hook-associated protein 2	CFter6_1247	-	-	CAter10_1034	CAter282_0958
CFter331_1062	fliS	flagellar protein FliS	CFter6_1248	-	-	CAter10_1035	CAter282_0959
CFter331_1063		flagellar FliT family protein	CFter6_1249			CAter10_1037	CAter282_0960
CFter331_1064		flagellar hook-length control FliK family protein	CFter6_1250	-	-	CAter10_1039	CAter282_0962
CFter331_1066	flhB	flhB HrpN YscU SpaS family protein	CFter6_1251	-	-	CAter10_1040	CAter282_0963
CFter331_1067		bacterial regulatory s, luxR family protein	CFter6_1252	-	-	CAter10_1041	CAter282_0964
CFter331_1068	cheW	cheW-like domain protein	CFter6_1253	-	-	CAter10_1042	CAter282_0965
CFter331_1069		methyl-accepting chemotaxis (MCP) signalling domain protein	CFter6_1254	-	-	CAter10_1043	CAter282_0966
CFter331_1070		his Kinase A domain protein	CFter6_1255	-	-	CAter10_1044	CAter282_0967
CFter331_1072		response regulator	CFter6_1258	-	-	CAter10_1046	CAter282_0968
CFter331_1073	flhD	flagellar transcriptional activator family protein	CFter6_1259	-	-	CAter10_1047	CAter282_0970
CFter331_1074	flhC	flagellar transcriptional regulator FlhC	CFter6_1260	-	-	CAter10_1048	CAter282_0971
CFter331_1075	motA	flagellar motor stator protein MotA	CFter6_1261	-	-	CAter10_1049	CAter282_0972
CFter331_1076	motB	motility protein B	CFter6_1262	-	-	CAter10_1050	CAter282_0973
CFter331_1077	cheY2	chemotaxis regulator	CFter6_1263	-	-	CAter10_1051	CAter282_0974
CFter331_1078	cheA2	chemotaxis protein CheA	CFter6_1264	-	-	CAter10_1052	CAter282_0975
CFter331_1079	cheW2	cheW-like domain protein	CFter6_1265	-	-	CAter10_1053	CAter282_0976
CFter331_1080		conserved hypothetical protein	CFter6_1266	CPter91_3339	CPter291_4099	CAter10_1054	CAter282_0977

## Sheet: Table S2-secretion systems
Gene	Ter331 (IGS)	IGS annotation	Ter6	Ter91	Ter291	Ter10	Ter282
T2SSa
gspD	CFter331_4515	type II secretion system protein D	CFter6_4940	CPter91_5037	CPter291_4848	CAter10_4525	CAter282_4155
gspE	CFter331_4514	type II secretion system protein E	CFter6_4939	CPter91_5036	CPter291_4847	CAter10_4524	CAter282_4154
gspF	CFter331_4513	type II secretion system protein F	CFter6_4938	CPter91_5035	CPter291_4846	CAter10_4523	CAter282_4153
gspC	CFter331_4512	type IV pilus biogenesis family protein	CFter6_4937	CPter91_5034	CPter291_4845	CAter10_4522	CAter282_4152
gspG	CFter331_4523	type II secretion system protein G	CFter6_4948	CPter91_5045	CPter291_4856	CAter10_4533	CAter282_4163
gspH	CFter331_4522	type II secretion system protein H	CFter6_4947	CPter91_5044	CPter291_4855	CAter10_4532	CAter282_4162
gspI	CFter331_4521	type II secretion system protein I	CFter6_4946	CPter91_5043	CPter291_4854	CAter10_4531	CAter282_4161
gspJ	CFter331_4520	type II secretion system (T2SS), J family protein	CFter6_4945	CPter91_5042	CPter291_4853	CAter10_4530	CAter282_4160
gspK	CFter331_4519	type II secretion system (T2SS), K family protein	CFter6_4944	CPter91_5041	CPter291_4852	CAter10_4529	CAter282_4159
gspL	CFter331_4518	type II secretion system (T2SS), L family protein	CFter6_4943	CPter91_5040	CPter291_4851	CAter10_4528	CAter282_4158
gspM	CFter331_4517	type II secretion system (T2SS), M family protein	CFter6_4942	CPter91_5039	CPter291_4850	CAter10_4527	CAter282_4157
gspN	CFter331_4516	type II secretion system (T2SS), N family protein	CFter6_4941	CPter91_5038	CPter291_4849	CAter10_4526	CAter282_4156
secE	CFter331_0435	preprotein translocase, SecE subunit	CFter6_0601	CPter91_0468	CPter291_0387	CAter10_0322	CAter282_0305
secY	CFter331_0472	preprotein translocase, SecY subunit	CFter6_0636	CPter91_0504	CPter291_0421	CAter10_0360	CAter282_0341
yajC	CFter331_0841	preprotein translocase, YajC subunit	CFter6_1017	CPter91_0884	CPter291_0801	CAter10_0792	CAter282_0732
secD	CFter331_0842		CFter6_1019	CPter91_0886	CPter291_0803	CAter10_0793	CAter282_0733
secF	CFter331_0843		CFter6_1020	CPter91_0888	CPter291_0804	CAter10_0794	CAter282_0734
secA	CFter331_4383	preprotein translocase, SecA subunit	CFter6_4809	CPter91_4899	CPter291_4714	CAter10_4378	CAter282_4020
secB	CFter331_4526	protein-export chaperone SecB	CFter6_4951	CPter91_5049	CPter291_4859	CAter10_4537	CAter282_4167
yidC	CFter331_4969	membrane protein insertase, YidC/Oxa1 family, N-terminal domain	CFter6_5394	CPter91_5539	CPter291_5312	CAter10_5042	CAter282_4637
ftsY	CFter331_0637	signal recognition particle-docking protein FtsY	CFter6_0814	CPter91_0665	CPter291_0602	CAter10_0578	CAter282_0538
ffh	CFter331_4336	signal recognition particle protein	CFter6_4759	CPter91_4849	CPter291_4663	CAter10_4326	CAter282_3970
tatA	CFter331_0577	twin arginine-targeting translocase, TatA/E family protein	CFter6_0751	CPter91_0605	CPter291_0536	CAter10_0519	CAter282_0487
tatB	CFter331_0578	twin arginine-targeting protein translocase TatB	CFter6_0752	CPter91_0606	CPter291_0537	CAter10_0520	CAter282_0488
tatC	CFter331_0579	twin arginine-targeting protein translocase TatC	CFter6_0753	CPter91_0607	CPter291_0538	CAter10_0521	CAter282_0489
T2SSb
tadC2	CFter331_2442	type II secretion system (T2SS), F family protein	CFter6_2771	CPter91_2784	CPter291_2553	CAter10_2666	CAter282_2421
tadB	CFter331_2443	type II secretion system (T2SS), F family protein	CFter6_2772	CPter91_2785	CPter291_2552	CAter10_2668	CAter282_2422
tadA	CFter331_2444	FHA domain protein	CFter6_2773	CPter91_2786	CPter291_2551	CAter10_2669	CAter282_2423
	CFter331_2445	conserved hypothetical protein	CFter6_2774	CPter91_2787	CPter291_2550	CAter10_2670	CAter282_2424
	CFter331_2446	bacterial type II and III secretion system family	CFter6_2775	CPter91_2788	CPter291_2549	CAter10_2671	CAter282_2425
	-		-	-	-	-	-
	CFter331_2448	tadE-like family protein	CFter6_2777	CPter91_2790	CPter291_2547	CAter10_2673	CAter282_2427
	-		-	-	-	-	-
	CFter331_2452	flp pilus-assembly TadE/G-like family	CFter6_2782	CPter91_2794	CPter291_2543	CAter10_2679	CAter282_2431
	CFter331_2453	hypothetical protein	CFter6_2783	CPter91_2795	CPter291_2542	CAter10_2680	CAter282_2432
	CFter331_2454	merR regulatory family	CFter6_2785	CPter91_2796	CPter291_2541	CAter10_2409	CAter282_2209
T3SSa
	CFter331_4834	hypothetical protein	CFter6_5254	CPter91_4694	-	-	-
	CFter331_4835	hypothetical protein	CFter6_5255	CPter91_4695	-	-	-
hrcC	CFter331_4836	type III secretion outer membrane pore, YscC/HrcC family	CFter6_5256	CPter91_4696	-	-	-
hrpB	CFter331_4837	bacterial regulatory helix-turn-helix s, AraC family protein	CFter6_5257	CPter91_4697	-	-	-
	CFter331_4838	hypothetical protein	CFter6_5258	CPter91_4698	-	-	-
hrcT	CFter331_4839	type III secretion apparatus protein SpaR/YscT/HrcT	CFter6_5259	CPter91_4699	-	-	-
	CFter331_4840	bacterial type III secretion family protein	CFter6_5260	CPter91_4700	-	-	-
hrcN	CFter331_4841	type III secretion apparatus H+-transporting two-sector ATPase	CFter6_5261	CPter91_4701	-	-	-
sctL	CFter331_4842	type III secretion apparatus protein, HrpE/YscL family	CFter6_5262	CPter91_4702	-	-	-
	CFter331_4843	bacterial type III secretion family protein	CFter6_5263	CPter91_4703	-	-	-
sctJ	CFter331_4844	type III secretion apparatus lipoprotein, YscJ/HrcJ family	CFter6_5264	CPter91_4704	-	-	-
	CFter331_4845	bacterial type III secretion family protein	CFter6_5265	CPter91_4705	-	-	-
	CFter331_4846	bacterial type III secretion family protein	CFter6_5266	CPter91_4706	-	-	-
hrcU	CFter331_4847	type III secretion , YscU/HrpY family protein	CFter6_5268	CPter91_4707	-	-	-
hrcV	CFter331_4848	type III secretion , HrcV family protein	CFter6_5269	CPter91_4708	-	-	-
	CFter331_4849	flagellar hook-length control FliK family protein	CFter6_5270	CPter91_4709	-	-	-
hrcQ	CFter331_4850	type III secretion apparatus protein, YscQ/HrcQ family	CFter6_5271	CPter91_4710	-	-	-
hrcR	CFter331_4851	type III secretion apparatus protein, YscR/HrcR family	CFter6_5272	CPter91_4711	-	-	-
hrcS	CFter331_4852	type III secretion , HrpO family protein	CFter6_5273	CPter91_4712	-	-	-
T3SSb
	CFter331_4794	conserved hypothetical protein	CFter6_5225	CPter91_5418	CPter291_5190	CAter10_4933	CAter282_4533
	CFter331_4796	glycine zipper family protein	CFter6_5227	CPter91_5420	CPter291_5192	CAter10_4935	CAter282_4535
	CFter331_4799	carboxymuconolactone decarboxylase family protein	CFter6_4242	CPter91_2663	CPter291_2699	-	-
	CFter331_4800	hxlR-like helix-turn-helix family protein	CFter6_4241	CPter91_2662	CPter291_2700	-	-
	CFter331_4801	nicotinate-nucleotide diphosphorylase	CFter6_4240	CPter91_2661	CPter291_2701	-	-
	CFter331_4802	hypothetical protein	CFter6_5232	-	-	-	-
	CFter331_4803	tir chaperone family protein	CFter6_5233	-	-	-	-
	CFter331_4804	conserved hypothetical protein	CFter6_5234	-	-	-	-
	CFter331_4805	outer membrane autotransporter barrel domain protein	CFter6_5235	CPter91_4252	CPter291_4192	CAter10_2543	CAter282_2313
	-		-	-	-	-	-
	CFter331_4807	hypothetical protein	CFter6_5237	-	-	-	-
	CFter331_4808	histidine kinase-, DNA gyrase B-, and HSP90-like ATPase family protein	CFter6_5239	CPter91_4748	CPter291_2437	CAter10_2553	CAter282_2322
	CFter331_4810	tir chaperone family protein	CFter6_5240	CPter91_4680	-	-	-
	CFter331_4811	hypothetical protein	CFter6_5241	CPter91_4681	-	-	-
hrpG	CFter331_4813	transcriptional regulatory , C terminal family protein	CFter6_5243	CPter91_4690	-	-	-
	CFter331_4814	SET domain protein	CFter6_5245	CPter91_4689	-	-	-
hpa2	CFter331_4815	transglycosylase SLT domain protein	CFter6_5246	CPter91_4688	-	-	-
	-		-	CPter91_4687	-	-	-
	CFter331_4819	hypothetical protein	CFter6_5250	CPter91_4685	-	-	-
	CFter331_4820	conserved hypothetical protein	CFter6_5251	-	-	-	-
T6SS
	CFter331_0062		CFter6_0084	CPter91_3823	CPter291_3832	no	no
	CFter331_0063		CFter6_0085	CPter91_3824	CPter291_3833
	CFter331_0064		CFter6_0086	CPter91_3825	CPter291_3834
	CFter331_0065		CFter6_0087	CPter91_3826	CPter291_3835
	CFter331_0066		CFter6_0088	CPter91_3827	CPter291_3836
	CFter331_0067		CFter6_0089	CPter91_3828	CPter291_3837
	CFter331_0068		CFter6_0090	CPter91_3829	CPter291_3838
impA	CFter331_0069		CFter6_0091	CPter91_3830	CPter291_3839
	CFter331_0070		CFter6_0092	CPter91_3831	CPter291_3840
vgrS	CFter331_0071		CFter6_0093	CPter91_3832	CPter291_3841
	CFter331_0072		CFter6_0094	CPter91_3833	CPter291_3842
	CFter331_0073		CFter6_0095	CPter91_3834	CPter291_3843
	CFter331_0074		CFter6_0096	CPter91_3835	CPter291_3844
	CFter331_0075		CFter6_0097	CPter91_3836	CPter291_3845
clpV	CFter331_0076		CFter6_0098	CPter91_3837	CPter291_3846
impH	CFter331_0077		CFter6_0099	CPter91_3838	CPter291_3847
	CFter331_0078		CFter6_0100	CPter91_3839	CPter291_3848
	CFter331_0079		CFter6_0101	CPter91_3840	CPter291_3849
	CFter331_0080		CFter6_0102	CPter91_3841	CPter291_3850
impC	CFter331_0081		CFter6_0103	CPter91_3842	CPter291_3851
impB	CFter331_0082		CFter6_0104	CPter91_3843	CPter291_3852
	CFter331_0083		CFter6_0105	CPter91_3844	CPter291_3853
	CFter331_0084		CFter6_0106	CPter91_3845	CPter291_3854
	CFter331_0085		CFter6_0107	CPter91_3846	CPter291_3855
	CFter331_0086		CFter6_0108	CPter91_3847	CPter291_3856
	CFter331_0087		CFter6_0109	CPter91_3848	CPter291_3857
	CFter331_0088		CFter6_0110	CPter91_3849	CPter291_3858
	CFter331_0089		CFter6_0111	CPter91_3850	CPter291_3859
maoC	CFter331_0090		CFter6_0112	CPter91_3851	CPter291_3860
	CFter331_0091		CFter6_0113	CPter91_3852	CPter291_3861
	CFter331_0092		CFter6_0114	CPter91_3853	CPter291_3862

## Sheet: Table S3-signal transduction
type	input functions	output functions	Ter6	Ter331	Ter91	Ter291	Ter10	Ter282
1cp	Cofactor binding, Small-molecule binding	DNA-binding	1	1	1	1	0	1
	Enzymatic	DNA-binding	9	8	13	13	4	8
	Enzymatic, Small-molecule binding	DNA-binding	1	1	1	1	1	1
		Hydrolase	1	1	1	1	1	1
	Protein-protein interaction	DNA-binding	0	0	0	1	0	0
	Small-molecule binding	Di-guanylate cyclase	4	4	3	3	4	4
		DNA-binding	139	121	147	141	105	113
		Adenylate cyclase	2	1	2	2	1	1
		Di-guanylate cyclase	8	8	9	9	14	11
		DNA-binding	164	140	166	157	121	111
		Hydrolase	3	2	2	2	2	2
		Other	6	4	6	5	3	3
		Protein kinase	2	2	3	3	2	2
Total			340	293	354	339	258	258
2cp	Small-molecule binding		11	11	8	9	10	10
	Unknown		3	3	2	2	1	2
		Di-guanylate cyclase	2	2	1	2	1	1
		DNA-binding	43	39	44	43	34	39
		RNA-binding	1	1	1	1	1	1
			49	48	46	38	44	37
Total			109	104	102	95	91	90
chemotaxis	Protein-protein interaction		0	0	1	1	1	1
	Small-molecule binding		7	6	1	1	7	9
			17	16	8	7	21	16
Total			24	22	10	9	29	26
ecf		ECF	10	11	11	11	9	10
other	Small-molecule binding		4	3	3	3	2	1
	Small-molecule binding, Unknown		1	1	1	1	1	1
Total			5	4	4	4	3	2

## Sheet: Table S4-quorum sensing
	C. fungivorans Ter331	C. fungivorans Ter6	C. pratensis Ter91	C. pratensis Ter291	C. arenae Ter10	C. arenae Ter282
autoinducer synthetase family protein	CFter331_2160	CFter6_2418	CPter91_2535	CPter291_2812	CAter10_2696	CAter282_2445
bacterial regulatory s, luxR family protein	CFter331_2161	CFter6_2419	CPter91_2536	CPter291_2811	CAter10_2695	CAter282_2444

## Sheet: Table S5-Collimomycin
Ter331 Locus tag	Ter6 Locus tag	Gene descriptions	Genes	Ter91	Ter291	Ter10	Ter282
CFter331_1184	CFter6_0038	alpha/beta hydrolase fold family protein		-	-	-	-
CFter331_1185	CFter6_0039	hypothetical protein		-	-	-	-
CFter331_1186	CFter6_0040	rubredoxin	rubA	-	-	-	-
CFter331_1187	CFter6_0041	alpha/beta hydrolase fold family protein		-	-	-	-
CFter331_1188	CFter6_0042	fatty acid desaturase family protein		-	-	-	-
CFter331_1189	CFter6_0043	phosphopantetheine attachment site family protein		-	-	-	-
CFter331_1190	CFter6_0044	fatty acid desaturase family protein		-	-	-	-
CFter331_1191	CFter6_0045	fatty acid desaturase family protein		-	-	-	-
CFter331_1192	CFter6_0046	AMP-binding enzyme family protein		-	-	-	-
CFter331_1193	-	major Facilitator Superfamily protein		-	-	-	-
CFter331_1194	-	rieske [2Fe-2S] domain protein		-	-	-	-
CFter331_1195	-	fatty acid desaturase family protein		-	-	-	-
CFter331_1196	-	FAD binding domain protein		-	-	-	-
CFter331_1197	-	beta-ketoacyl-acyl-carrier-protein synthase II	fabF	-	-	-	-
CFter331_1198	-	hypothetical protein		-	-	-	-
CFter331_1199	-	hypothetical protein		-	-	-	-
CFter331_1200	-	lysR substrate binding domain protein		-	-	-	-
CFter331_1201	-	sugar (and other) transporter family protein		-	-	-	-
CFter331_1202	-	putative membrane protein		-	-	-	-
CFter331_1203	-	integrase core domain protein		-	-	-	-

## Sheet: Table S6-chitinase
Chitinase	Product (annotation from NCBI Ter331)	Ter331 (NCBI)	Ter331 (IGS)	IGS annotation	Ter6	Ter91	Ter291	Ter10	Ter282
Locus A
chiI	chitinase	CFU_2975	CFter331_3283	carbohydrate binding domain protein	CFter6_3723	CPter91_1554	CPter291_1611	CAter10_1511	CAter282_1397
	hypothetical protein	CFU_2976	CFter331_3284	conserved hypothetical protein	CFter6_3724	CPter91_5496	CPter291_5267	CAter10_0226	CAter282_0213
chiII	chitinase	CFU_2977	CFter331_3285	glycosyl hydrolases 18 family protein	CFter6_3725	CPter91_1552	CPter291_1609	CAter10_1510	CAter282_1396
	putative hydrolase	CFU_2978	CFter331_3286	putative hydrolase	CFter6_3726	CPter91_1551	CPter291_1608	CAter10_1509	CAter282_1395
ampG	AmpG	CFU_2979	CFter331_3287	putative membrane protein	CFter6_3727	CPter91_1550	CPter291_1607	CAter10_1506	CAter282_1394
hexI	HexI	CFU_2980	CFter331_3288	glycosyl hydrolase family 3 N terminal domain protein	CFter6_3728	CPter91_1549	CPter291_1606	CAter10_1501	CAter282_1393
nagB1	NagB1	CFU_2981	CFter331_3289	SIS domain protein	CFter6_3729	CPter91_1548	CPter291_1605	CAter10_1930	CAter282_1392
nagQ	NagQ	CFU_2984	CFter331_3292	bacterial regulatory s, gntR family protein	CFter6_3731	CPter91_1546	CPter291_1603	CAter10_1496	CAter282_1390
nagK1	NagK1	CFU_2985	CFter331_3293	putative N-acetylglucosamine kinase	CFter6_3732	CPter91_1545	CPter291_1602	CAter10_1932	CAter282_1389
exbD2	ExbD2	CFU_2986	CFter331_3294	biopolymer transport ExbD/TolR family protein	CFter6_3733	CPter91_1544	CPter291_1601	CAter10_1493	CAter282_1388
exbD1	ExbD1	CFU_2987	CFter331_3295	biopolymer transport ExbD/TolR family protein	CFter6_3734	CPter91_1543	CPter291_1600	CAter10_1492	CAter282_1387
exbB	ExbB	CFU_2988	CFter331_3296	motA/TolQ/ExbB proton channel family protein	CFter6_3735	CPter91_1542	CPter291_1599	CAter10_1491	CAter282_1386
tonB	TonB	CFU_2989	CFter331_3297	tonB family C-terminal domain protein	CFter6_3736	CPter91_1541	CPter291_1598	CAter10_1490	CAter282_1385
ChiP-II	TonB-dependent receptor	CFU_2990	CFter331_3298	tonB-dependent receptor family protein	CFter6_3737	CPter91_1540	CPter291_1597	CAter10_1488	CAter282_1384
Locus B
UgpB	Bacterial extracellular solute-binding protein	CFU_2605	CFter331_2871	bacterial extracellular solute-binding family protein	CFter6_3313	CPter91_3364	CPter291_2008	CAter10_1936	CAter282_1797
	ABC-type sugar transport system permease component	CFU_2606	CFter331_2872	binding--dependent transport system inner membrane component family protein	CFter6_3314	CPter91_3365	CPter291_2007	CAter10_1935	CAter282_1796
	ABC-type sugar transport system ATPase component	CFU_2607	CFter331_2873	binding--dependent transport system inner membrane component family protein	CFter6_3315	CPter91_3366	CPter291_2006	CAter10_1934	CAter282_1795
nagK2	NagK2	CFU_2609	CFter331_2875	putative N-acetylglucosamine kinase	CFter6_3318	CPter91_3368	CPter291_2004	CAter10_1933	CAter282_1793
nagA2	NagA2	CFU_2610	CFter331_2876	N-acetylglucosamine-6-phosphate deacetylase	CFter6_3319	CPter91_3369	CPter291_2003	CAter10_1931	CAter282_1792
nagB2	NagB2	CFU_2611	CFter331_2877	SIS domain protein	CFter6_3320	CPter91_3370	CPter291_2002	CAter10_1930	CAter282_1791
	oxidoreductase domain protein	CFU_2612	CFter331_2878	oxidoreductase , NAD-binding Rossmann fold family protein	CFter6_3321	CPter91_3584	CPter291_0267	CAter10_2729	CAter282_2474
	flavin reductase domain protein	CFU_2613	CFter331_2879	flavin reductase like domain protein	CFter6_3322	CPter91_3376	CPter291_1997	CAter10_1928	CAter282_1789

## Sheet: Table S7-phospholipases
Phospholipase types	Ter331	Ter6	Ter91	Ter291	Ter10	Ter282
Phospholipase A1 family protein	CFter331_1495	CFter6_1716	CPter91_1536	CPter291_1593	CAter10_3405	CAter282_3102
Phospholipase C	CFter331_0035	CFter6_0051	CPter91_0271	CPter291_0264	CAter10_1337	CAter282_1246
	CFter331_0380	CFter6_0317	CPter91_0415	CPter291_1327
	CFter331_0737	CFter6_0417	CPter91_1327	CPter291_2719
	CFter331_3492	CFter6_0917	CPter91_2645
		CFter6_3917	CPter91_4519
Phospholipase D	CFter331_0025	CFter6_0033	CPter91_0023	CPter291_0035	CAter10_2315	CAter282_0638
	CFter331_0712	CFter6_0892	CPter91_0768	CPter291_0689	CAter10_1300	CAter282_1207
	CFter331_4555	CFter6_4983	CPter91_5085	CPter291_4893	CAter10_4569	CAter282_4197
					CAter10_0679
Patatin phospholipase	CFter331_1341	CFter6_1525	CPter91_2141	CPter291_2108	CAter10_4191	CAter282_1879
	CFter331_1825	CFter6_2066	CPter91_3102	CPter291_2276	CAter10_3560	CAter282_2769
	CFter331_2628	CFter6_3018	CPter91_3261	CPter291_3195	CAter10_3048	CAter282_3246
	CFter331_2764	CFter6_3051	CPter91_3827	CPter291_3836	CAter10_2028	CAter282_3843
	CFter331_4561	CFter6_3196	CPter91_4621	CPter291_4539	CAter10_4577	CAter282_4204
		CFter6_4989	CPter91_5091	CPter291_4900	CAter10_4667	CAter282_4292
				CPter291_4993

## Sheet: Table S8-antifunal activity
		Collimonas arenae Ter10	Collimonas arenae Ter282	Collimonas pratensis Ter91	Collimonas pratensis Ter291	Collimonas fungivorans Ter6	Collimonas fungivorans Ter331	Collimonas fungivorans Ter331R	Collimonas fungivorans Ter331 mutant 13E12
Direct contact
											Legend
											--	≥ 100% of CTRL
Fusarium culmorum	5 day	+	+	++	++	++	++/+	++	+		-	99-80% of CTRL
											±	79-60% of CTRL
Fusarium oxysporum	5 day	-	-	±	±	±	±/-	±	-		+	59-40% of CTRL
											++	≤ 39% of total
Pythium ultimum	5 day	-	-	-	--	--	-/--	-	--
Rhizoctonia solani	5 day	+	+	+	+	+	+/+	+	+
Aspergillus niger	5 day	±	±	±	±	+	±	±	+
Penicillium chrysogenum	5 day	-	±	-	-	-	-	-	-
Penicillium expansum	5 day	±	±	±	±	±	±	±	±
Botrytis cinerea	5 day	+	+	+	++	+	+	+	+
Saprolegnia parasitica	5 day	-	±	±	++	-	++	++	++

## Sheet: Table S9-overview
	C. fungivorans Ter331	C. fungivorans Ter6	C. pratensis Ter91	C. pratensis Ter291	C. arenae Ter10	C. arenae Ter282
Collimomycin	+	partial
Exoenzymes
Chitinase	+	+	+	+	+	+
Peptidase	+	+	+	+	+	+
Phospholipase	+	+	+	+	+	+
Iron acquisition
Siderophore	+	+	+	+	+	+
hmu operon		+	+
ftr locus	+	+	+	+	+	+
fecIR operon	+	+	+	+	+	+
bacterioferritin	+	+	+	+	+	+
tonB-exbB-exbD	+	+	+	+	+	+
(PKS)-NRPS
Tripropeptin A	+	+
New lipopeptide	+	+	+	+
T3pks-nrps		+
Nrps-t1pks (HSAF)			+
2-aa NRPS-1		+
2-aa NRPS-2				+
Bacteriocin	+	+	+	+	+	+
Phytoene synthase	+	+	+	+	+	+
Terpene synthase			+	+
Motility
Flagella cluster	+	+			+	+
Secretion systems
T2SSa	+	+	+	+	+	+
T2SSb	+	+	+	+	+	+
T3SSa	+	+	+
T3SSb	+	+	+
T6SS	+	+	+	+

## Sheet: Table S10
Strains	Relative characteristics	Reference source
C. fungivorans Ter331	Wild type	De Boer et al, 2004
C. fungivorans Ter6	Wild type	De Boer et al, 2004
C. pratensis Ter91	Wild type	De Boer et al, 2004
C. pratensis Ter291	Wild type	De Boer et al, 2004
C. arenae Ter10	Wild type	De Boer et al, 2004
C. arenae Ter282	Wild type	De Boer et al, 2004
Δ13E12	Collimomycin plasposon mutant in Ter331 background, Kmr	Fritsche et al, 2014
∆trpA	trpA site-directed mutant in Ter331 background, Gmr	This study
∆NLP	NLP site-directed mutant in Ter331 background, Gmr	This study
Escherichia coli WA321	Target strain for overlay assay	DSM 4509
Staphylococcus aureus 533R4 Serovar 3	Target strain for overlay assay	DSM 20231
E. coli DH5α	Host for the plasmids used for site-directed mutagenesis	Hanahan D, 1985
E. coli BL21 DE3Ril	Host for heterogeneous expression of terpene synthases, Chlr	Stratagene, Santa Clara, CA, USA
Chromobacterium violaceum CV026	Quorum sensing indicator strain	McClean et al, 1997
Agrobacterium tumefaciens NT1	Quorum sensing indicator strain	Farrand et al, 2002
Rhizoctonia solani	Target strain for antifungal assay	Garbeva et al, 2014
Fusarium culmorum	Target strain for antifungal assay	Garbeva et al, 2014
Botrytis cinerea	Target strain for antifungal assay	Zhang et al, 2011
Saprolegnia parasitica	Target strain for antioomycetal assay	Garbeva et al, 2014
Gmr: Gentamicin resistance; Kmr: Kanamycin ressitance; Chlr: Chloramphenicol

[truncated: 3 more sheets: Table S11, Table S12, Table S13]
