# Supplementary material for: Exploring the genomic traits of fungus-feeding bacterial genus Collimonas
Source: BMC Genomics. 2015 Dec 24;16:1103. doi: 10.1186/s12864-015-2289-3 (PMC4690342; doi:10.1186/s12864-015-2289-3)
Supplement: Additional file 3: — The IGS annotation of Collimonas fungivorans Ter331 genome. (GBF 10511 kb) [file 12864_2015_2289_MOESM3_ESM.gbf]

LOCUS       gi_340785197_ref_NC_015856.1_5186898 bp   DNA circular
18-NOV-2015
DEFINITION  Collimonas fungivorans strain Ter331.
ACCESSION   
VERSION
KEYWORDS    .
SOURCE      Collimonas fungivorans
  ORGANISM  Collimonas fungivorans
            Unclassified.
REFERENCE   1  (bases 1 to 5186898)
  AUTHORS   Song,C., Schmidt,R., de Jager,V., Krzyzanowska,D., Jongedijk,E.,
            Cankar,K., Beekwilder,J., van Veen,A., de Boer,W., van Veen,J.A.
            and Garbeva,P.
  TITLE     Exploring the genomic traits of fungus-feeding bacterial genus
            Collimonas
  JOURNAL   Unpublished
REFERENCE   2  (bases 1 to 5186898)
  AUTHORS   Song,C., Schmidt,R., de Jager,V., Krzyzanowska,D., Jongedijk,E.,
            Cankar,K., Beekwilder,J., van Veen,A., de Boer,W., van Veen,J.A.
            and Garbeva,P.
  TITLE     Direct Submission
  JOURNAL   Submitted (18-NOV-2015) Microbial Ecology, Netherlands Institute of
            Ecology (NIOO-KNAW), Droevendaalsesteeg 10, Wageningen 6708 PB, The
            Netherlands
FEATURES             Location/Qualifiers
     source          1..5186898
                     /organism="Collimonas fungivorans"
                     /mol_type="genomic DNA"
                     /strain="Ter331"
     gene            1..1431
                     /gene="dnaA"
                     /locus_tag="CFter331_0001"
     CDS             1..1431
                     /gene="dnaA"
                     /locus_tag="CFter331_0001"
                     /codon_start=1
                     /transl_table=11
                     /product="chromosomal replication initiator protein DnaA"
                     /protein_id="IGS:CFter331_0001"
                     /translation="MENFWQSCSTQLEQELTPQQFSAWIKPLAPLDYEDGRLRIAAPN
                     RFKLDWVKTQFASRITTLAHQYWEAPIEVVFVLDPRKSAPAPASSSMPVAINNSNEQA
                     GAQSSAAGGGSYGNSNFDRLPEVQTENSTASARRDQSRINTALSFDSFVTGKANQLAR
                     AAAIQVANNPGVSYNPLFLYGGVGLGKTHLIHAIGNQLLADNPNSKIRYIHAEQYVRD
                     VVTAYQRKGFDDFKRYYHSLDLLLIDDIQFFGGKSRTQEEFFYAFEALIAAKKQIIIT
                     SDTYPKEITGMDDRLISRFDSGLTVAIEPPELEMRVAILLKKAASEGVTFSDDVAFFV
                     AKHLRSNVRELEGALRKILAYSRFHGKDISIDVVKDALKDLLSVQNRQISVENIQKTV
                     ADFFNIKVADMYSKKRPANIARPRQIAMYLAKELTQKSLPEIGELFGGRDHTTVLHAV
                     RKIAGDRTKNPECNHELHVLEQTLKG"
     gene            1777..2832
                     /gene="dnaN"
                     /locus_tag="CFter331_0002"
     CDS             1777..2832
                     /gene="dnaN"
                     /locus_tag="CFter331_0002"
                     /codon_start=1
                     /transl_table=11
                     /product="DNA polymerase III, beta subunit"
                     /protein_id="IGS:CFter331_0002"
                     /translation="MSGIVERRHTLPILANILIRKEGEKVSFLSTDIEVQITTNAKVG
                     SGSEVAATTVAARKLLDILRALPDTGEVSLTLSNKRMTVQSGKSRFALQTLAAEEFPT
                     VAQADHYNATVTLPQKTLKHLFNMVHFSMAQQDIRYYLNGLLLVLDGKNVIAVATDGH
                     RLAFCQVATEQEFARQEVIIPRKTIIELQRLLEETDEPVQLEIANNQVKLSFADIELI
                     SKLVEGKFPDYTRVVPKGYKNDFTISRDQLLRSLQRAAIMTSDKFKGVRWVVTPGSLK
                     ISSTNADQEEAIEELEIDYGGDSVDIGFNVTYLLDVLNNLKGDNVNIALGDANSSALI
                     TVPENADFKYVVMPMRI"
     gene            3143..5518
                     /gene="gyrB"
                     /locus_tag="CFter331_0003"
     CDS             3143..5518
                     /gene="gyrB"
                     /locus_tag="CFter331_0003"
                     /codon_start=1
                     /transl_table=11
                     /product="DNA gyrase, B subunit"
                     /protein_id="IGS:CFter331_0003"
                     /translation="MYIGDTSDGTGLHHLVFEVLDNSIDESLAGHCTEIHVTIHADNS
                     ISITDNGRGVPTGIKFDDKHDPKRSAAEIVMTELHAGGKFDQNSYKVSGGLHGVGVSC
                     VNGLSKLLKLTIRRDGKVHYMEFVRGVPQNRETETIDGMLVSPIKVIGDTDKRGTEVH
                     FWADEEIFTHVEFHYEILAKRIRELSFLNNGVHIKLTDQRTGKEENFAFEGGTRGFVE
                     YINKAKTVLHPTIFQATGEKDGVSVDVSMQWNDAYNEQVLCFTNNIPQRDGGTHLTGL
                     RAAMTRILNKYIEEHDFAKKAKVETSGDDMREGLTCVLSVKVPEPKFSSQTKDKLVSS
                     EVRLPVEEIVAKTLNDYLQERPNDAKIICGKIVEAARARDAARKARELTRRKGVMDGL
                     GLSSKLADCQEKDPALCELYIVEGDSAGGSAKQGRDRKFQAILPLRGKVLNVEKARFE
                     KMLSSEQITTLIATLGTSIGADEFNADKLRYHRIIIMTDADVDGAHIRTLLLTLFYRQ
                     MPQLVERGHIYIAQPPLYKVKHGKDERYLKDDAEEVSYMMQVALNDAALVPSEGALPI
                     SGPALAELVRQYNMANSIITRLTRAVDGAALTSIMTGVTLKLDTLADAEASAQALQAS
                     INEPSVQVVVKSDELSDKHALRIQRRYHGNIKVSAIDSDFVASPDYTVLVNAAETFKG
                     LIGPGALIRRGAGEKVKESAIIDFHQAMAWLRDEAERGVSKQRYKGLGEMNPSQLWET
                     TMDPTVRRLLKVQIEDAIAADQIFMTLMGDDVEPRRAFIELNALQAGNIDV"
     gene            5728..8838
                     /locus_tag="CFter331_0004"
     CDS             5728..8838
                     /locus_tag="CFter331_0004"
                     /codon_start=1
                     /transl_table=11
                     /product="type III restriction enzyme, res subunit"
                     /protein_id="IGS:CFter331_0004"
                     /translation="MVFSEDSRVKIPCILHLVRLGYSYLSLKDVAWDEKTNIFPDLFR
                     TAIARINPAIDDSNIDRLLIEVKLLLDNEDLGKAFYEKFTERSGIRLIDFENFDNNSF
                     HVVTELTCKNGDDEFRPDITLLINGMPLAFIEVKKPNNREGVLAERNRIITRSRNPRF
                     RRFINITQLMVFSNNMEYDDGSPQPIEGAFYASPSYDAPVFNYFREEESLDLANLLAD
                     EDDAAENEVLRDNNLNVIKHSPEFISNKSPDAPTNRICTSLFSRGRLAFLLRFALAYV
                     NETDGLQKHIMRYPQLFATKAIERKLDDGVRKGIIWHTQGSGKTALAYYNTRFLTDYF
                     QRKGVVPKFYFIVDRLDLLSQAQREFTGRGLIVHTIDSREAFARDIKTTQVLHNNTGK
                     HEITVVNIQKFQDDPDVVRTEDYDVSIQRIYFLDEVHRSYNPQGSFLANLSQSDRNAI
                     KIGLTGTPLLGDDYNSRVLFGDYIHKYYYNASIADGYTLRLIREEIATNYKLTLQEAL
                     AAVELQQGDIDRKLIYAHPKFVEPMLDYIVRDFEKSRSALGDVSIGGMVICDSAEQAR
                     QMFEIFNAVYAVQPTSVYAVQDSTQALIAAAKPESYAARALLENRAKSAALILHDVGS
                     KEERKQWVEDFKTGKIDLLFVYNMLLTGFDAKRLKKLYLGRVIRSHNLLQALTRVNRT
                     YKDFRYGYVVDFADIRKEFDVTNKAYFDELQAELGDEVEHYSNLFKSAEEIAQEIEAI
                     KDILFSFDIENAEVFSQQISQIQDRATVLALKKALADARNLYNLIRLQGENTLLQQLD
                     FQKLNQLYRETCNHLDLLNLKENIESSTSTNNLLNIALEDVLFMFTKVKEEELVLADK
                     LKSTLRQTREALADNFDQQDPKFITLKEELERLFKKKKLNEVSQVEMTANIGALSAIY
                     DKVKELNRQNNQLRAKYRGDNKYTRIHKRLQERSTVTQTERRLFEALFGVKQQADEQV
                     LQNTQLLANESYFERMMMPIVLGEFETRQKVHLNLDAADTINHLVVTEYMNEFALGSR
                     TGVRSW"
     gene            8832..10466
                     /locus_tag="CFter331_0005"
     CDS             8832..10466
                     /locus_tag="CFter331_0005"
                     /codon_start=1
                     /transl_table=11
                     /product="eco57I restriction-modification methylase family
                     protein"
                     /protein_id="IGS:CFter331_0005"
                     /translation="MVTQEFEQRTRELIDSLKAICAAYGLGNDGNEFKIITQVFLYKF
                     LNDKFAFEAKKIRPDLAKADKWEQAIASLSDEELGKLHRKMGPDTARLKPEHFISHLW
                     NRQTAPEFAKLFDDTLRDIAITNNDIFAVKTDGGAKITLFDRVSEFITDPSKRDAFCR
                     ALINKLGDFSFERIFTQKYDFYAALFEYLIKDYNKDSGGKYAEYYTPHAVAKIMAAIL
                     VPEAVRGKIKNVSCYDPSAGSGTLLMNIAHAIGEQRCTIYSQDISQKSSSLLRLNLIL
                     NNLVHSIPNIIQGNTVLHPYHRQGKALRKFDYIVSNPPFKMDFSDFRNELDAKEHKER
                     FFVGVPNIPKQAVDKMAIYQLFLQHIIHSLKPGGKAAVVVPTGFIAAQSGIDKGIRQH
                     LVDNKMLAGVVSMPSNIFATTGTNVSILFIDAANKEGVVLIDASSLGTKVKDGKNQKV
                     LLAGAEEDYIIATFNSKEMVEDFSAVVSYDEIVAKNYSLNAGQYFEVKIEYTDLTPAQ
                     FSARIQGFTDKLSPLFKESARLEKEIKKQLVGLQYE"
     gene            10459..11730
                     /locus_tag="CFter331_0006"
     CDS             10459..11730
                     /locus_tag="CFter331_0006"
                     /codon_start=1
                     /transl_table=11
                     /product="type I restriction modification DNA specificity
                     domain protein"
                     /protein_id="IGS:CFter331_0006"
                     /translation="MSNAINTRKSFSGKASPLHKLCFSITDCHHSTPRWCDDGKIVVR
                     NFNIKNGKLDLSCPSYTDEKTFKERISRAKPEAGDLIITREAPMGELCVIPAGIECCL
                     GQRMVLIKPDPKKIGSRYLLYAMLSEFVQGQINRSDKTGSIVSNLRIPLLKELEIPLI
                     DGSEEIAAVLSTIDAKIDCNNRISAELEAMAKTLFDYWFVQFNFPDANGKPYKSSGGK
                     MVHNAILKREIPKGWADSSIQAIADLLGGGTPTKKKSEYWGGDIPFFTPTDADGTIFK
                     FSTADYITDDGLKGSSTKLFGKNTVFITARGSVGRLVLAGVDMAMNQSCYALRAKPGV
                     SHVFLFYLAKELIHHLHVKSSGSVFNSIVSNDIELTNLAIPKGEVITKFAAVVEPMFE
                     KIGNNTKENQHLATLRDWLLPMLMNGQVTTA"
     gene            complement(11863..13686)
                     /locus_tag="CFter331_0007"
     CDS             complement(11863..13686)
                     /locus_tag="CFter331_0007"
                     /codon_start=1
                     /transl_table=11
                     /product="hypothetical protein"
                     /protein_id="IGS:CFter331_0007"
                     /translation="MSTFDSTKRLLPEILTEIARGKIQLPDFQRGWVWDDDHIRSLLV
                     SVARSFPVGAVMLLETGGEARFQLRAVEGVVLPGSAAEAELLILDGQQRLTTLTQVLA
                     LKSAVKTRTDKGKAIERHYYWHIPTALEGGDRLDDAILALEPDRILRSNFGRDTVLDL
                     SSPIKECAQLYFPCDQILNSDAWEEALQEHASEHFGLYMRFRKDVLGAFRNYQLPVIQ
                     LHKATSKEAVCLVFEKVNTGGVPLNVFELMTATYAADGYNLRDDWYGSKQRNVQSRQE
                     RLCKEPVLQQVETTDFLQAVTMLHTLEKRQIDLAAGKKDKQVAPVSAKRVAILALELP
                     DYKKWAAPVEQGFMLVAKFLRKEHIRDPRELPYRTQLAPLAAVLAILKERWLEPMIHA
                     KLSRWYWCGVLGELYGGAVETRIANDVEELLGWVKDERAVPRTVLEATFSPDRLDRLW
                     SRLSAAYKGINMLVLREGAEDFFWKAKIQELDQEDIALDIHHIFPQDWCEKQGIKRAT
                     YNAIVNKTPISYKANRMIGGSAPSAYLSKLQGHKQVQLSDEGMNALLTSHRIDANALR
                     ADDFEEFYQARKAALLELIEGAMGKASMASGIMNADTDNDY"
     gene            15395..15883
                     /locus_tag="CFter331_0008"
     CDS             15395..15883
                     /locus_tag="CFter331_0008"
                     /codon_start=1
                     /transl_table=11
                     /product="hypothetical protein"
                     /protein_id="IGS:CFter331_0008"
                     /translation="MSIRSAERVIYVRSPQICWSPYAKKNFEKFSADWEIEAIEPIAA
                     CEELERYFLQIFDGEPAVAIGHNVGFDVAFLRKLAFLAAKDEIVGLSHRALDTHTILH
                     LLFLKGAIPASAVKSDGAFEYFGIDIPEKQRHTALGDAIATRKLFFKLLEALGISGSA
                     TI"
     gene            16490..17983
                     /locus_tag="CFter331_0009"
     CDS             16490..17983
                     /locus_tag="CFter331_0009"
                     /codon_start=1
                     /transl_table=11
                     /product="reverse transcriptase family protein"
                     /protein_id="IGS:CFter331_0009"
                     /translation="MNLAKQIEKYIREEAEKLIERHHNYHNSLHKEHERLSKRVNDAP
                     KKEIRTPDYWNIDKKFNPFYVRRRAKSIALSIALKIQNGEYAPNDPHIKEIDKPGGGK
                     RQLTIYQIPDAAVSQLFYTRLLAKNRHRFSSFSYAYRNDRNVHFAIQDISVDIEQDAR
                     TFIAEFDFSDFFGSINHQSLFLQFSKNGFFISQEEISVIKAFLAKREKGIPQGTSISL
                     FLANLVCWKLDNSLEKAGLKFARYADDTVIWSPDYAAICNALEIINAFSIEAGVSINA
                     KKSDGISLLARDGSRSEIASKPDFNFLGYAISPTKVSIKAKSERRIKKQISYLLYRNL
                     IQPIRTKPLRGLIIPSNNRDPAFLSAMLQVRRYLYGGLLHKEMAEYIRGRRSSILFKG
                     AMSFYPLLNDEQQLRNLDGWLLSVIHRVLKKRCDLLLTHKYDLREAFPFSSPRDKLVI
                     QCRRKLVNGKGLMEIPSFMLIYKALKKGLNEHGIERVMNPKSLQYDY"
     gene            complement(18874..19389)
                     /gene="yhaV"
                     /locus_tag="CFter331_0010"
     CDS             complement(18874..19389)
                     /gene="yhaV"
                     /locus_tag="CFter331_0010"
                     /codon_start=1
                     /transl_table=11
                     /product="toxin YhaV"
                     /protein_id="IGS:CFter331_0010"
                     /translation="MTGSKPAHLVVNGWTVFAHPLFLAQIETLMRQVEALKQKDPAEY
                     TKKNPRRRLAAIAELAFEVIPQDPSRAEYRQGNTLGEDHKHWFRAKFFQQYRLFFRYH
                     APSKVIVYAWVNDGGTMRAYESSDDAYRVFRKMLESGHPPDDWDQLLVEARSEGDRLQ
                     RIAAAEPLVQP"
     gene            complement(19386..19715)
                     /gene="sohA"
                     /locus_tag="CFter331_0011"
     CDS             complement(19386..19715)
                     /gene="sohA"
                     /locus_tag="CFter331_0011"
                     /codon_start=1
                     /transl_table=11
                     /product="antitoxin PrlF"
                     /protein_id="IGS:CFter331_0011"
                     /translation="MTASLEVESTLTDRYQTTVPETVRRALKLSKRDKIHYTIRPGGE
                     VVLSRVEAAEEEDPVLGQFLGFLARDIASHPERLQAVDANFVQRIQSLVGGVEVDLDT
                     ALPADDE"
     gene            complement(20194..21126)
                     /locus_tag="CFter331_0012"
     CDS             complement(20194..21126)
                     /locus_tag="CFter331_0012"
                     /codon_start=1
                     /transl_table=11
                     /product="bacterial regulatory helix-turn-helix s, AraC
                     family protein"
                     /protein_id="IGS:CFter331_0012"
                     /translation="MVDPLAEVVTLLQPQAKFSKFVSAAGPWRVRRSEAGQPFYGVVL
                     DGACRLAADGQAPIDLQAGDFVLIPAAYGFTMSSFAPVAEDFNSEPVALPHGEFRLGT
                     QSGPPEVQMLIGYCVFGSPDAALLVSLLPQLLHVRGEDRLTSELSNRLTTLVQLVGDE
                     SRAQRPGREVILARLLEVLLIEALRSATGTAASPGLLRGLADERLAVAIRRMHESMTR
                     PWTVAQLAKEAALSRSAFFERFSRAVGIAPMAYLLAWRMAMAKDLLRRKEGGVAEVAE
                     RVGYGSASAFSVAFTRHVGLAPTRYAREVDYPHS"
     gene            21228..21971
                     /locus_tag="CFter331_0013"
     CDS             21228..21971
                     /locus_tag="CFter331_0013"
                     /codon_start=1
                     /transl_table=11
                     /product="short chain dehydrogenase family protein"
                     /protein_id="IGS:CFter331_0013"
                     /translation="MKTVLITGCSSGFGLETAQYFLARDWQVIATMRTPREDLLPRSE
                     RLRVIALDVTDADSIRRAVADAGPVDVLVNNAGIGMLGALEGTTMATARDVFETNTLG
                     TMAMIQAVLPQFRQRQTGVIVNVTSSVTLKPLPLLSVYTASKAAINAFTESLALELKQ
                     FNVRVNLVLPGRAPETRFGENAQPRMQSGIPEAYADLAKSVFAGWGQSSAVTRAQDVA
                     EAVWRAANDASSPVRIVAGADAVALAESC"
     gene            complement(22204..23436)
                     /locus_tag="CFter331_0014"
     CDS             complement(22204..23436)
                     /locus_tag="CFter331_0014"
                     /codon_start=1
                     /transl_table=11
                     /product="fic/DOC family protein"
                     /protein_id="IGS:CFter331_0014"
                     /translation="MTDKLSKYHYNSPHQMSPLLPSEQPMNDLRPLVAELINNAKDLA
                     SQGMPQLRSLLRETLRPMNSFYTNKIEGQHTEPLMIERALKADFSDKPDEAKKQRIAI
                     AHIATERWGEITYPSFDAANFFQPGVLQAIHRHLHTQLLDDDLIQTNDDGTKEKVHPG
                     EWRTAGVKIGNHIPPDPATVPVFMEEWQRGYSHSKAGENAVVALMAAHHRFAWIHPFT
                     DGNGRTARLHTHLGLNSLGLTQGLWSPMRGLAREQANYYAHLIAADKDRQGDYDGRGV
                     LSEKGLVEFIQFLINTCLDQVSFMSGMLDIPSFEARLREMLAAESTKDDTKALKVEAA
                     TPLAYLGTVKSMERTKFKGMMGLASRTSDRALADLFKLGIITSKSPKGPVELALPLSL
                     FRYLFPRLWPEAEVNTIS"
     gene            complement(23976..24575)
                     /locus_tag="CFter331_0015"
     CDS             complement(23976..24575)
                     /locus_tag="CFter331_0015"
                     /codon_start=1
                     /transl_table=11
                     /product="putative membrane protein"
                     /protein_id="IGS:CFter331_0015"
                     /translation="MSNLWPWLAVAGVGALHGLNPATGWMFAAAWGVRSGDRMQALRA
                     LAPIAAGHAASVALVAAAVALGLGMDRSALQVVAGVLLVGVAVYHLVGRKTRRARVPA
                     SHAGLALWSFMMSTAHGAGLMLVPAFIPLCMADTPAREITASGSLMLALAAVGVHAAA
                     MLAVTAVIACGACSGFNVGDHLLQSVRQKAPKAAISDSP"
     gene            complement(24599..25363)
                     /locus_tag="CFter331_0016"
     CDS             complement(24599..25363)
                     /locus_tag="CFter331_0016"
                     /codon_start=1
                     /transl_table=11
                     /product="hypothetical protein"
                     /protein_id="IGS:CFter331_0016"
                     /translation="MNTANSEIKNHPVVSSERWLSERKTLLAREKELMRLHDQVARER
                     RALPWERVDKDYVFDTAEGQRTLSELFGGRRQLLVQHFMLGPGWEEGCPSCSFMADHT
                     DGMNVHLAQRDITLIAISRAPLAEIARFRQRMGWQFRWVSSHGSDFNYDFKVSFTPED
                     RARGEVCYNYVMQPFPHEEAPGVSVFYKDDAGDIFHTYSTYGRGVEVMMGAYNMMDLT
                     PQGRGERDVPHKMEWVRHHDRYEVAPAAASSCCAHT"
     gene            complement(25526..26137)
                     /locus_tag="CFter331_0017"
     CDS             complement(25526..26137)
                     /locus_tag="CFter331_0017"
                     /codon_start=1
                     /transl_table=11
                     /product="glutathione S-transferase, C-terminal domain
                     protein"
                     /protein_id="IGS:CFter331_0017"
                     /translation="MKLYYIPSACSLSPHIVANELGLPIELVKVDSKSKRTEHGDDYL
                     AINPKGYVPALQLDDGRVLTEGPAVVQYLADLKPDAQLAPANGSMARYRLQEMLGYIN
                     SELHQGYLPLFYPETSDEMRAGRMAHLRKHYALIDATLGFTPFLLGERFSIADAYLFV
                     VTRWATFVNLDLAPFPHLQAFQERIATRPAVQAALHREQAAAS"
     gene            complement(26252..26938)
                     /locus_tag="CFter331_0018"
     CDS             complement(26252..26938)
                     /locus_tag="CFter331_0018"
                     /codon_start=1
                     /transl_table=11
                     /product="SMP-30/Gluconolaconase/LRE-like region family
                     protein"
                     /protein_id="IGS:CFter331_0018"
                     /translation="MTRKASMPSKDKPQAKARMAEIVREYGPFAGVNQVAGVTHDGQR
                     VWAATGARLIAFDPDSGEQTRVLDCPCDAGTAFDGTHLYQIAEQRIDKIDPASGKVLA
                     SIPAPGHGNDSGMAWAEGSLWVGQHRDRKIHQIDPATGAILRTIESNRFVTGVTWVDG
                     ELWHGTWEGDESEIRRIDPDSGAVLERLEMPPGANVSGLESDGAGLFYCGGGGSGKVR
                     AVRRPKAAVS"
     gene            complement(26996..28216)
                     /locus_tag="CFter331_0019"
     CDS             complement(26996..28216)
                     /locus_tag="CFter331_0019"
                     /codon_start=1
                     /transl_table=11
                     /product="HTH domain protein"
                     /protein_id="IGS:CFter331_0019"
                     /translation="MDSLIAASARALAAGDALGALKRVALRDDPPALALRGIAMAQLG
                     EHPHARELLRRAARGFGAHEELSRARCVVAEAEVALAVRDLGSSPRALATALATLEAH
                     GDHANALQAHLIAARRLLLLGRLDEAQAALTQLDGHSLPPSLAAVAELAVAELALRSL
                     RIDPARAALARAHDAAGRARVPALLAEVAEALAALERPAARRLFAGGEQALRLDEVAA
                     LLASDALVVDACRRGLGADNAWQPLARRPVLFALVRALAEAWPGDVDREALIEAAFNT
                     RHPDETHRARLRVEIGRLRALVTELAQIEATARGFVLKPLGERAVVLLAPPIDGDQAS
                     LAALLADGAAWSTSALALALGASQRTVQRALAELEAAGRVRSIGRARTQRWLSPPLAG
                     FTTILLLPAALQME"
     gene            complement(28292..28936)
                     /gene="tmpT"
                     /locus_tag="CFter331_0020"
     CDS             complement(28292..28936)
                     /gene="tmpT"
                     /locus_tag="CFter331_0020"
                     /codon_start=1
                     /transl_table=11
                     /product="thiopurine S-methyltransferase, Se/Te
                     detoxification family"
                     /protein_id="IGS:CFter331_0020"
                     /translation="MEASFWHEKWKRGEINFHQSEANPLLTAHFEKLNLAKGSRVFLP
                     LCGKTRDIAWLLANGYRVAGAELSGQAIDELFKELGLTPNISKVGNLTRYSADDIDIW
                     VGDIFDVSAEYLGPINAIYDRAALVALPADMRKQYASHLMQITDAAPQLLISYEYDQS
                     KIDGPPFSVNEDEVRRHYGAAYQLTSVEIRDVVGGLKGKVASTETVWLLQKASR"
     gene            29122..29253
                     /locus_tag="CFter331_0021"
     CDS             29122..29253
                     /locus_tag="CFter331_0021"
                     /codon_start=1
                     /transl_table=11
                     /product="hypothetical protein"
                     /protein_id="IGS:CFter331_0021"
                     /translation="MAVHGAARCMPVALLYRLLDESDTSLNLTTLAGVAVALEKQSK"
     gene            complement(29338..32331)
                     /locus_tag="CFter331_0022"
     CDS             complement(29338..32331)
                     /locus_tag="CFter331_0022"
                     /codon_start=1
                     /transl_table=11
                     /product="ricin-type beta-trefoil lectin domain-like
                     family protein"
                     /protein_id="IGS:CFter331_0022"
                     /translation="MKRRDFLGYAVVTPLLAACGVGSEDNAPTNSPSAKALAAAGNTA
                     NAVFASGGNHTLSWNSSGNWFMDGSAFQFFGGEIHPARVPSQYWDHRIKMIKALGCNT
                     ISIYLMWNFHELSDGSFDFSSPDKNMGHFIDLCAQNGMWVLLRPGPYVCAEWDFGGLP
                     PRMLADPQFRDSAGKLQIRGNFASYMAAVNSWNTALYNNVVKGRTLAAGGPIMLVAVE
                     NEYTSWSPDDGTYPNAIAQQWTTLGYAEKFCVCDGYASGFKNNHITLPANTAYGMTAD
                     GASAGNYATAAANYGVGAFGAECYPGWICHWGDASQTLHVGDFVSQVTALTTSKCSFV
                     LYVAHGGTNFGFTSGSNGVSDSSCQGTITSYDYGAPVSESGGANPNFSPIQAAYVANA
                     SYSVPFAATPAGIPHISDGDIAAVSSSQLTYCGLLPGLNLTIQNRLPQTMEAMALALN
                     KNQPASAGVYPSGVAVYQTTLPASGGNFTLTFDRAPDYALVFVNGVRASSQVLSTASN
                     GALSPTTSLTISNAAPNATLQIVCMPFGRVNFGAGGMNAEGKGLSLNVYANGTALINW
                     SMALAPLSAAQVAALTFSATAPAGSQPFFAKATVNIATPQDMYIDMSAWGSGYVFVNG
                     YNLGRYWTAAGPQKRLYCPGVWLTSGSNTIVVFEFIQGSAGSLSFYGASGMPQNITGP
                     ASTAAVPPPAANTYFLQNVNSGLYLDVMPAVAGSVYTYPGVQPLSAAATQGWTVSTDS
                     FGNLKIVNASTGAALDVANNSTAPGSSVILYAANGGANQSWKAAGVGTGIYTLAGKQS
                     QLLLDINGASKAPTLISSSSATANVITNPADNPSQQWPFSQQWRFLPAIVNNGVYTIT
                     SAISSLMLGVYQGGTAAGTRLGIAAATGGQEQQWRLTISSGNWQLTNIKSGLVIDVTG
                     QKTDNGTALEIWQGNGGANQQFALVPRPDGVSYGIKGVQSGRVIDDNNSGTSPTSYGT
                     TDVSAITLWDDNGGGNQSWKFAKVG"
     gene            complement(32750..33058)
                     /locus_tag="CFter331_0023"
     CDS             complement(32750..33058)
                     /locus_tag="CFter331_0023"
                     /codon_start=1
                     /transl_table=11
                     /product="hypothetical protein"
                     /protein_id="IGS:CFter331_0023"
                     /translation="MMWRTNIPAVTAYFFNNKCVRMDTDNTWHLRAKDEATLLAQFSD
                     SDRFVGMSIEKIKAIAGTPSDYGSFDFGDEVYEWQQKKICVSVWCNSGTCTSVEISRK
                     "
     gene            complement(33731..34795)
                     /locus_tag="CFter331_0024"
     CDS             complement(33731..34795)
                     /locus_tag="CFter331_0024"
                     /codon_start=1
                     /transl_table=11
                     /product="sel1 repeat family protein"
                     /protein_id="IGS:CFter331_0024"
                     /translation="MTSFLKSLSGQSGSWRRYLSLLFLCFPLSQTACSMDNNLPRNQI
                     PELFHPHRTEFTCKSELTAAPPLDPQAEIWYQEALALDTPDLWKDDRNWPLILELYTK
                     AAERKHWKAMNNLATLYQTGVWGLKDSNKVLVTRNPEAAMTLTENAMRMGVPLAYAVM
                     GNYYADGFVVKKDPTAAWAFWQKAADMGSSYAQFTVGRSLNAVLEKDEPERERWSNEV
                     IGLKMLECAFAQGNGDAAEALGRDYNIIQNNKPKALHYFHEGVKFGSAGAANALFAEF
                     RKINGLSPQGIDPARSERYNVFGDALEHNPDLRFPNLDNVLPLPPAKLPQWSGKPEDL
                     INAAKEIHPVLSKPAPNASS"
     gene            complement(34792..36798)
                     /locus_tag="CFter331_0025"
     CDS             complement(34792..36798)
                     /locus_tag="CFter331_0025"
                     /codon_start=1
                     /transl_table=11
                     /product="phospholipase D family protein"
                     /protein_id="IGS:CFter331_0025"
                     /translation="MPPDVNKLFRTGEFHIDELSREANISKQWLLENINNPWDHPISA
                     NHLDFFVCASNAFPKIVEDIQAAQKTVDLVCWGFDPGMEIGKRQGGTWPRGLTYGDLL
                     SQVAAKGRIVRLMVWYPAGIGKQLGLMANNLPGYTNKDELQRVIRAFNDKDDPDLANY
                     YRAFSQTPERAKHCVDWWEKAITGKMPNLHVRHRCQSADSVEQSMQGETNGYTSIEIA
                     GLKKVPTHHQKPILIDYECPGPTSVGYVMGLNSTTDYWDTPKHIYDDPLRGYQWEGTT
                     DSSNLSLRLKPYRDYAIRVQGPALFCLNRNFSTAWDRAKMEWDTTPSAGSLSALRARF
                     KGDQFVPPVGSDKHISQIVRTQPEEKDKTIQDIYWLATSQARNYIYIENQYFQHTPWA
                     EHLKAMRLKYTQGMKDAKAPLPVPALFVFILIPEPEKGGMVPRTYDTIAELGEGKSIK
                     KYDAGVKSSREMQPKANDSFFEKFAKNLSQSDLGAQIGNRLAAGDVLDSAARPPVSAA
                     DLQALGIQVLIGKLYTQGSQGKCREIYIHSKLMIIDDAFFTLGSANLNLRSMAGDSEI
                     NIACMDKTLPRTMRQTIWGNLAGDDLNGGAGTGKSIKDTHKLWIDRMTNNAVVIDKAE
                     KNTSGIGGLNNHIVSFSDKRGGTGLGVRLAQAPATTSNTGEASA"
     gene            complement(36894..37508)
                     /locus_tag="CFter331_0026"
     CDS             complement(36894..37508)
                     /locus_tag="CFter331_0026"
                     /codon_start=1
                     /transl_table=11
                     /product="hypothetical protein"
                     /protein_id="IGS:CFter331_0026"
                     /translation="MNYRRQISKSLLALSIMTFSQAALSAIPKECKDMAGTYRVAPIT
                     EPRGLAEISRYVLNIPTYVPGEPIFTVAIDNDKAWHTGLASGTRVPIELKTTQPGGSD
                     TFADGIDTPCLYKIGNDLVVYQVDFSKSDAATLKDVTKGITDYWGAFLEDAQSRGKSH
                     VFDVGTLPPRALNADTIQKTRYIAIFLDWKTGMPVPEILPLEKK"
     gene            complement(37578..40295)
                     /locus_tag="CFter331_0027"
     CDS             complement(37578..40295)
                     /locus_tag="CFter331_0027"
                     /codon_start=1
                     /transl_table=11
                     /product="rhs element Vgr family protein"
                     /protein_id="IGS:CFter331_0027"
                     /translation="MSSLLQSLSALIQGRQHDRILRLSFPHDDGPQAQLLVNKLDAVE
                     SLSRDFAFTVELLSDDAGLALKDLQGKLFTVELVRADGSLRYFSGYCFEFRLIRTDGS
                     ISFYQARLGPWLQYLHLRKDNFIFHGKTLREQLDSIFSDYGTLPDWDFRVSGEDPAMT
                     DAFQFNESDSNYVHRRLEAAGLLYYYEHSAQGHKLVITDDSTQAAAIDGGPEIRFQRH
                     GGAIEEDGIGEFSPVRQIVPGSVSLSGFNFKSPVPINAGVPTLNKQGNVLDIESYEYV
                     GAYGVKNAQDADKLSRLRMEEIEAAGKHFEAAGNNRSVLPGRWYQLTGHFAFNPFGSH
                     EEAGKNEFLILSVHHVASNNYLQQADQKADYSNRLTCIRKSIPWRPGRGFNSVATKIL
                     SPQTVTVVGPSGQGSIHTDEYGRIRVQFHWDRIGNNDEKSSAWVRVASSWAGGELGAK
                     SIPRVGSECVVQWLDGNPDRPIVTGSVYNQRNMPPWKLATQQPLMGFRSRELTPNGGN
                     QPGGRSNHLILDDSNGKIQAQLKSDHQHSQLSLGHITRIEDNAGRKDARGEGWELRTD
                     GHGVVRSAKGMLITTEARGNAASHIKDMGETVQRLTSARDQHETLADMARQAGAQEKQ
                     GQQVDIAKILKAQNDAIKGSGAGGDGNFPELSSPHLVLASPAGIESTTSGSTHIASGQ
                     NTAITTGKSLSIASGDSLFASIRQTFRLFVYKAGMKMIAAGGDIDVQALTNGINILAK
                     LNITHTANRITIVAKEEVMINGGGSYVKYNAAGIEHGTNGIYVAHAATHSLPGPANLS
                     TPKLPVPVKMPEQMVFNLHTLAGQSHSIPEPYELYRDGALVEHGVTDEWGRIVVKDHI
                     PTSKYEVKLSEGSSLALPVNPENKEEPQRISNLGFRDLGDASDGLTSQV"
     gene            complement(40531..40671)
                     /locus_tag="CFter331_0028"
     CDS             complement(40531..40671)
                     /locus_tag="CFter331_0028"
                     /codon_start=1
                     /transl_table=11
                     /product="hypothetical protein"
                     /protein_id="IGS:CFter331_0028"
                     /translation="MTTQTNVLPPKPASAAGPALRPGVAPLAGFALALQRTLEGRCRL
                     PT"
     gene            complement(40694..41635)
                     /locus_tag="CFter331_0029"
     CDS             complement(40694..41635)
                     /locus_tag="CFter331_0029"
                     /codon_start=1
                     /transl_table=11
                     /product="fatty acid desaturase family protein"
                     /protein_id="IGS:CFter331_0029"
                     /translation="MTDTKNPAAAAPGEKVQALRDGDSKARRLAYLTVLTPAVGFVAA
                     LWYSIQFGFKQQDMILLGAMYFLTSFGVEGGLHRFFSHRAFKAGPVVTAVIGILGCMA
                     AQGPILFWAATHRMHHVFTDQDGDPHSPRVLSPGLRGRIKALWHGHVGWLFTVKRSNW
                     STYVPDLFGSKLVLFVNQHYLIWVLLGLALPTAIGAALSGIEGTIGGLLWGGAGPDIP
                     ARPSDLGGQFDRPYLRQAAQPDARHQRQHRLAGAGVGRRRLAQQPSRQPGAGAQRFPF
                     LADRHHRLGDPAVRTARPGLGYPPTPERRSAGPETFQ"
     gene            complement(41639..41869)
                     /locus_tag="CFter331_0030"
     CDS             complement(41639..41869)
                     /locus_tag="CFter331_0030"
                     /codon_start=1
                     /transl_table=11
                     /product="hypothetical protein"
                     /protein_id="IGS:CFter331_0030"
                     /translation="MTSSLSISEALAFAHGQSGPESSIAAAAQDIDMDAILRRSACRD
                     AFNAGSLAYAKARPTPSATATETDSTTLFQQG"
     gene            41973..42212
                     /locus_tag="CFter331_0031"
     CDS             41973..42212
                     /locus_tag="CFter331_0031"
                     /codon_start=1
                     /transl_table=11
                     /product="hypothetical protein"
                     /protein_id="IGS:CFter331_0031"
                     /translation="MRTIGSIYETTIWISLFRVCCGSGQFDCCARQFAVARGSRHWNA
                     HIDLRIIHMARSGKRGPCHIHIGGDLVARLPRTTM"
     gene            complement(42220..42852)
                     /locus_tag="CFter331_0032"
     CDS             complement(42220..42852)
                     /locus_tag="CFter331_0032"
                     /codon_start=1
                     /transl_table=11
                     /product="ABC transporter family protein"
                     /protein_id="IGS:CFter331_0032"
                     /translation="MKQHPTAILEAAGLTFHYPERELFSNWSAEIPAGVTLVRGGDGR
                     GKSSLLRLLAGDLAAQGGQLHLNDISLEAQPDLYRRQVFWVDPRSEAFDQMTARDYFV
                     SLHAAYPGFDDTLLPGLAKGLSLTPHLDKKLFMLSTGSKRKVWLAAAFAAGARLNLLD
                     DPFAGLDKASINFVVKRLNQAAANPAQAWVIALYEAPEGVPLAALIELGD"
     gene            43095..43364
                     /locus_tag="CFter331_0033"
     CDS             43095..43364
                     /locus_tag="CFter331_0033"
                     /codon_start=1
                     /transl_table=11
                     /product="hypothetical protein"
                     /protein_id="IGS:CFter331_0033"
                     /translation="MNMHTRYTCSGLLGLSLAFAAASASAVDQPANAPKAGSVAQNQA
                     KRAGDGVELVETAPSPLVAVKGADGRVVVQHSNDTVASQKKNEVR"
     gene            43412..45043
                     /locus_tag="CFter331_0034"
     CDS             43412..45043
                     /locus_tag="CFter331_0034"
                     /codon_start=1
                     /transl_table=11
                     /product="PA domain protein"
                     /protein_id="IGS:CFter331_0034"
                     /translation="MPAAHAADFVLVNQDPPGAGLNDLTAAAPVGGNPGKTLGEQRRL
                     VYQFALEMYGALLNSAVPVRVQASFASLGQNSAGNNILGQAGPINSYRDFANAPLANT
                     WYNAALANALRGAQNNPGKDDIQSQFTTDIDVGAAGQGWYYGLDGRTPKGQTNFLDVV
                     THEIGHGLGFTGDNATARAAADPSRIYNRYMRSAGGLDWNAMSDAQRAAARISDKLVW
                     TGPQVTIEVPMKLQPEIALQISAPAAAAGYNPYATADFGAPASSAAFSGSVVLATYTD
                     AGNVVHTDGCLPITNGAALAGRIALIDRGVCNFSQKTLYAQQAGAVAVIIASNKPDAL
                     APMAAGDANVAALITIPTVLVTQALGNQLKANLQGLAAAGIGPYADRHLAAVLVDGVD
                     GAGHAVQRVKLYAPPGFLPGSTISHFDQLTVPTALMAPSASATVIAQADLDLTPALFM
                     DIGWTVNRGPLSLLDCATSVPISSPGGLIPGANALTNLKLCAKTSATVGDYRDCTGRY
                     VQSRLEARLFKPAQAQSLKMCLVGSKADAQYAAWH"
     gene            45082..46833
                     /locus_tag="CFter331_0036"
     CDS             45082..46833
                     /locus_tag="CFter331_0036"
                     /codon_start=1
                     /transl_table=11
                     /product="hep_Hag family protein"
                     /protein_id="IGS:CFter331_0036"
                     /translation="MMNSRTKDGVPGFSLLKMSLCIAALGWLPAEAGAQVVPAYFQAK
                     GLNDGSDDAKATGADAVAAGSSSVASGAQATALGTGALASDDNATAVGAYAAAAKANA
                     SALGANSFAGEASSTALGANANVFDVNGTAVGESSLVNGKNSTALGRMSRTNSDNSVA
                     LGANSVADRANTVSVGSTQSTTDSAGVVTAPFQRQITNLAAGTADSDATNLGQYRAVV
                     SALGGNASINAAGGLVAPSYVIQGVASSKVGDAFASVDVWMTGMRSSFTTLNTQVGVI
                     DNRATKLEQAAGSGGTGTTGTTTGTAGNSAQYNSGGTALVLNANSGSGTVINNVAAGT
                     AATDAANVGQLSDMQKALVSLFNSGACRVGAGGGIACGNGVSAKGANAVAQGNNASAN
                     GDNTVAVGAGATASFAGSVAIGAGAQAIADPATAVGNNAIASGNNSVALGANAVASAS
                     NSVALGQGSVAARANTVSVGYAGGERQISNVAPGTEGTDAVNLNQMKAAAQDTLNQSK
                     SYAARAAAQAMAIPHVYMARGDSSGIAVGTASYGGYGALGVAFASSVSQHTQLAVGAS
                     AANGGKMAIQGSGSYSW"
     gene            complement(46834..49299)
                     /locus_tag="CFter331_0035"
     CDS             complement(46834..49299)
                     /locus_tag="CFter331_0035"
                     /codon_start=1
                     /transl_table=11
                     /product="phospholipase C, phosphocholine-specific"
                     /protein_id="IGS:CFter331_0035"
                     /translation="MMDSKARRNFLRAAAAAGATFAVPDAIQKALAVPANNRTGTIAD
                     VEHVVIFMQENRSFDHYFGMLAGVRGYGDPRAISLPGGKPVWYQPTQAGASYVLPYHF
                     DAQGSNATKVGLNHSWKGSENTWKNWDAWIAKKGAKTMGYFDRGDLPFYYALADAFTI
                     CDAYHCSIFGPTDPNRFYALSGSAGDNITGLNQGSLYNANPIYNGDINNDDISPATIA
                     GAPNWKTYAEVLEANNVSWKAYQEFDNYGDNYLAYFKQFRVESDGSRLKPTSPLYLKG
                     RALIPGSTAGNTAGTKGDMLVQAFKRDIDGVNGKTALPQVSWIFAPYEYCEHPEASPN
                     AGEDLSSRLLDALASNPEVWSKTVFLINYDENDGFFDHMPPNIPPLNAEKGLTTLADP
                     TAGELYGQESKGLGPRVPMMVISPWSKGGRVCSQLFDHTSVLRFLEEWMVAGKGLDRE
                     KISCQNISPWRRAVCGDLTSAFDFKNPNKAWPQITPAPPYHEVNSPVDAVPPVQQTLP
                     VQESNRKPRPACPLPYQLCVDGKISASSGHRELTLKFGNTGRTGAAFIAYSNLRTDGP
                     WHYAVEAGKSLPEVKIGNWTSNDYELRVHGPNGFFREMRGSFLNVNNGGNGLPEVRAH
                     DDFFRAAIVLTLSNQAGSRPCIFTVTHNTGPFSGLPQRYMVGAGQTLSIPAPVWASKG
                     WYDFSVKADSDTSFRRRLAGHVESPWPAWTDPQIGVITPSTLSTATPIVRQGSTIVFN
                     YSTSVQKLNSRNWIGVFPLNSRVPDQAGYKTYSVYQYASSLGGHVTLDISKLAAGSYK
                     AWFLANDAYAEQLAGPVVFTIVA"
     gene            complement(49514..50551)
                     /locus_tag="CFter331_0037"
     CDS             complement(49514..50551)
                     /locus_tag="CFter331_0037"
                     /codon_start=1
                     /transl_table=11
                     /product="isocitrate/isopropylmalate dehydrogenase family
                     protein"
                     /protein_id="IGS:CFter331_0037"
                     /translation="MNSPTLKQIPATLIPGDGIGPEVVEATVKVLDALGSPFSWDIQQ
                     AGVAGVASAGDPLPAATLTSIRKNKLALKGPLTTPIGEGFRSSNVRLREEFQLYANVR
                     PAVTIVPGRFEDIDIVLVRENIGGFYVAHEYYIPVGDDPRAVAVSTGINTREACKKIA
                     RFAFEYAVKNGRKKITVVHKANILKALTGIFLEAAREIAREYEGKVQMNDMIVDACAM
                     QLVLNPWQFDMLLCTNLFGDILSDQMAGLVGGLGMAPGANIGDDCAIFEAVHGSAPDI
                     AGKGIANPISLLLAAGQMLDHVGHQDLALRLRTAITDTLNKDHVATGDLKGKASTREF
                     TEAIIRRLQAA"
     gene            complement(50806..52401)
                     /gene="ahpF"
                     /locus_tag="CFter331_0038"
     CDS             complement(50806..52401)
                     /gene="ahpF"
                     /locus_tag="CFter331_0038"
                     /codon_start=1
                     /transl_table=11
                     /product="alkyl hydroperoxide reductase subunit F"
                     /protein_id="IGS:CFter331_0038"
                     /translation="MLDANLKTQLKSYLEKIVQPIEIVASLDNGDKSRELQSLLQEIA
                     TLSDHITLIERSDDNERKPSFSINRPGVDTGIRFAAIPMGHEFTSLVLALLQVGGHPV
                     KLDEAVIEQIRNLDGDYVFETYISLSCQNCPEVVQALNVMALINPRIRQATIDGALFQ
                     DEVEKREIMAVPTTYLNGEVFGQGRTSVEEILAKLDTGAGARKAVELSAKAPYDVLIV
                     GGGPAGAAAAIYAARKGIRTGVVSERFGGQVLDTLAIENFVSVKETEGPKFATALEQH
                     VKSYEVDIMNVQLASELVPGKLIEIKLANGGSLKSKTVVLATGARWREINVPGEREYR
                     NHGVAYCPHCDGPLFKGKRVAVIGGGNSGVEAAIDLAGLVSHVTLIEFGDELRADAVL
                     QRKLHSLKNVTVITSAQTTEITGDSKKVNGLVYKDRKTDAVHKVELEGVFVQIGLVPN
                     TEWLKGTIALSRHGEIEVDAKGQTSIPGVFAAGDVTTVPFKQIVIAVGEGAKASLSAF
                     DHLIRSSVSDEEDVAAAAETVAA"
     gene            complement(52488..53051)
                     /gene="ahpC"
                     /locus_tag="CFter331_0039"
     CDS             complement(52488..53051)
                     /gene="ahpC"
                     /locus_tag="CFter331_0039"
                     /codon_start=1
                     /transl_table=11
                     /product="peroxiredoxin"
                     /protein_id="IGS:CFter331_0039"
                     /translation="MSLINTQVKPFSATALHNGKFVPVTQDTLKGKWSVFVFYPADFT
                     FVCPTELEDLADNYAEFQKLGVEIYGISTDTHFAHKAWHDTSDAIKKVNYPLIGDPTT
                     TLSRNFEVLIEEEGLALRGTFVINPEGLIKLYEIHDNGIGRDASELLRKVKAAQYVAS
                     HPGEVCPAKWKEGEATLTPSLDLVGKI"
     gene            53489..55585
                     /gene="cpdB"
                     /locus_tag="CFter331_0040"
     CDS             53489..55585
                     /gene="cpdB"
                     /locus_tag="CFter331_0040"
                     /codon_start=1
                     /transl_table=11
                     /product="2',3'-cyclic nucleotide
                     2'-phosphodiesterase/3'-nucleotidase bifunctional
                     periplasmic protein"
                     /protein_id="IGS:CFter331_0040"
                     /translation="MHKKMCLTALAALAVSACGSNGSSNLGVNSPDNTIPEGTVLKLG
                     LLETTDIHQNVLSYDYYGLKADTSLGLERTATLIKGARQENPNNLLLDDGDVIQGTLL
                     GDYQAVAAPVTCSGTLAVHKVMNALKYDGAGMGNHEFNYGLDFLSQITNTDFGVPGVQ
                     KGSNCGAPNFPLVLSNVVGVSSGKPIFNPYALIAKQFTATKPDGGSMNVALNVGIISF
                     VPPQIMDWDQKNLAGKVMVNGVQESALKYVPEMRSKGADLVVALSHGGLDASPYSPKM
                     ENGSLYLATTGIDALMLGHAHLIFPQAREAGAPAIDASLAALPSTLVDTSKGLVNGIP
                     AVMAQSWGRRLGIIKMVLKYQGGKWVVQKDQTSVEARGFKYADGKTNIDADPTIAPLV
                     ATEHQATLSYATQPLGTTTDFEMSAYFSLVGDVSAIQVVNQAQIDYVKTFLASSTDPV
                     LASYKSIPVISCSAPFKAGRNGPTDFTDVAPGASPAAPFGLQVRNPGDLYLYGNNNLQ
                     AVKIKGSDLKNWLETAAKQFAMINPASTGEQDLVPSYSTIFNYDVFYAENNAMQYQID
                     VTKPAGSRIVNLTYAGKAVADSDDFIVATNDYRAGGGGNVPGIDGSKTIIKSPDASQA
                     VVSAWLKKQGKITNAANGSGQSWSFVKVATQGPVILRSAPGKLAVAQVRGLGRVTAEG
                     ALDASGFAKYAIDLSK"
     gene            55582..56334
                     /locus_tag="CFter331_0041"
     CDS             55582..56334
                     /locus_tag="CFter331_0041"
                     /codon_start=1
                     /transl_table=11
                     /product="sel1 repeat family protein"
                     /protein_id="IGS:CFter331_0041"
                     /translation="MMKNRKPLAALDKIAFLLVAAALGACTGEVVPDNARIESVGMLA
                     LHGRQVSAITQLQAWAAAGRPVAQRELALALASIPDQSAQAGAWLEKAAAAGDTESRF
                     QLAQALYQGSLGLKLDQAQAWSWYERAARSGNAKASFMLARMAKYGEGVPRDLELSAT
                     WLLEASKQGNAQAMFLLSNAYAAGEGVEQNPQLAREWLERSAEGDFPVAIQALAMSLE
                     GGDQHGEPDPVRARHLIKEATDERSMRWNNYQ"
     gene            56494..57309
                     /locus_tag="CFter331_0042"
     CDS             56494..57309
                     /locus_tag="CFter331_0042"
                     /codon_start=1
                     /transl_table=11
                     /product="creatinine amidohydrolase family protein"
                     /protein_id="IGS:CFter331_0042"
                     /translation="MLLSPRRTFVAALFLTATQIAFAQAPKTVFLEELTWTELRSQIQ
                     AGKTTILIPIGATEQSGPDVALGKHNIRVKVLSQRIAEGLGNALVAPVIAYVPEGNYA
                     PPTSHMRFPGTITIPDDVFQKTLESAANSFKVHGFKNIVFLGDHGGYQNDIKKAVAQL
                     NKSWAGSPARAILPPEYYAASSDGYAEILRKRGYRDDEIGTHAGLADTSLQLAVAPQM
                     VRQDSLRNGPKLGLADGVYGGDPRRSSAEIGQLGIDNIVTQTVKALKAETAAR"
     gene            57365..58567
                     /locus_tag="CFter331_0043"
     CDS             57365..58567
                     /locus_tag="CFter331_0043"
                     /codon_start=1
                     /transl_table=11
                     /product="lactonase, 7-bladed beta-propeller family
                     protein"
                     /protein_id="IGS:CFter331_0043"
                     /translation="MQFRSCRSGRFGRLSRLAVSVSSALAVLSVAAGASAAPAAPAAI
                     ATVAGMPPVVNPANLYSEAGAGRLSPVVAEALPRIYVPNLRSNDVYVIDPATFKVVEK
                     FRVGYSPQHVVPAWDLKTLWVANNAEGRPDGSLTPIDPKTAKPGKEVAVEDPYNMYFT
                     PDGKEAIVVVEAHAQLDFRDAHTMALKSSLPVPECKGINHADFSIDGKYALFTCEFGG
                     KLAKIDMVNRKVLGYLLLDKKGMPQDIRIAPDGKAFFVADMMADGIYVVDGDSFTKTG
                     FIKTGVGTHGLYPSRDGSKLYISNRGSNKVHGARHGKGSISVLDFATRQVVANWPIPG
                     GGSPDMGNVSADGKMLWLSGRFDDVVYAIDTTSGAVKSIPVGMEPHGLTVWPQPGRYS
                     LGHTGNMR"
     gene            58766..59482
                     /locus_tag="CFter331_0044"
     CDS             58766..59482
                     /locus_tag="CFter331_0044"
                     /codon_start=1
                     /transl_table=11
                     /product="alpha/beta hydrolase family protein"
                     /protein_id="IGS:CFter331_0044"
                     /translation="MQATESFEVAYDNFALKGDFHPAASSSHVLILHGAGASSRATAS
                     RSGLRPALQARGVASTSFDCIGHGDTGGSLQFSSLSSRTRQAAAVIAARKLAQPLVIC
                     GSSMGAYNAIRLTQTHDVAGLILIVPGVYTPSAYNVPFGPQFSTIIRRDHSWADSDAW
                     AILAEFKGKLLVIAAEHDAVIPPEIPERLLLSARKARSRRLRVVAGTDHQCLFPLVSE
                     ERPDEFDELMSLIVGCASDS"
     gene            59588..60382
                     /locus_tag="CFter331_0045"
     CDS             59588..60382
                     /locus_tag="CFter331_0045"
                     /codon_start=1
                     /transl_table=11
                     /product="short chain dehydrogenase family protein"
                     /protein_id="IGS:CFter331_0045"
                     /translation="MKIDLSDKHAIVSGSTAGIGLAIALGLAQAGATVVVNGRTQERV
                     DQALAQIRDKVPGARLQGIAADLGAPDGAALLFKQVPETDILINNLGIFEAKPFFDIS
                     DEEWQRFFDVNVMSAVRLSRHYAPAMVKRGWGRVQFLSSESGLQIPKEMVHYGVTKTA
                     LLAVSRGLAETLAGSGVTVNAVLPGPTRSEGVGNFFASMARDQGVASEALERDFLKEH
                     RPSSLIQRLATVEEVANMVVYLASVQASATTGAALRVDGGVVRSIS"
     gene            60617..60754
                     /locus_tag="CFter331_0046"
     CDS             60617..60754
                     /locus_tag="CFter331_0046"
                     /codon_start=1
                     /transl_table=11
                     /product="putative lipoprotein"
                     /protein_id="IGS:CFter331_0046"
                     /translation="MRLLFALITSLLLAACGHVTSPSGESGTTITPYGVIDTGVTRTN
                     R"
     gene            60799..61395
                     /gene="gmhA"
                     /locus_tag="CFter331_0047"
     CDS             60799..61395
                     /gene="gmhA"
                     /locus_tag="CFter331_0047"
                     /codon_start=1
                     /transl_table=11
                     /product="phosphoheptose isomerase"
                     /protein_id="IGS:CFter331_0047"
                     /translation="MKQHINASLAEAQQSLEALLANDAALQSIEQAAALLIDVFERKG
                     RVYSCGNGGSMCDAMHFAEELTGRYRLDRAALGATAISDAGHLTCVGNDHGYEQVFSR
                     YIEGHGRAGDCLVALSTSGTSKNIIRAAQTARDLGMHVIVLSGKQAELLSSLSDVYIC
                     TPGGAFADRVQELHIKVLHILIELIERHFFPENYASKA"
     gene            61582..63546
                     /gene="atsA"
                     /locus_tag="CFter331_0048"
     CDS             61582..63546
                     /gene="atsA"
                     /locus_tag="CFter331_0048"
                     /codon_start=1
                     /transl_table=11
                     /product="arylsulfatase"
                     /protein_id="IGS:CFter331_0048"
                     /translation="MKKAGSQSLSQFFVIRLGVIAAAIASLVTLAACGGSDTGLAASV
                     PAAPVVQKRPNILYIMADDLGYSDIRAFGGEINTPNLDALVQSGRILTNHHTGTVCAI
                     TRSMLISGTDHHLVGEGTMGAPADERKGLPGYEGYLNDRALSVAQLLKDGGYHTYMAG
                     KWHIGSGIPGSANGGGQTPDQWGFEHSYALLGGAASNHFAHEPAGSKNYTEDGQYVQP
                     GQPGQPGGTGGSPALFYSTDFYTQRLISYIDANKADGKPFFAYAAFTSPHWPLQVPEP
                     YLHNYAGKYDQGYDAIRNARIARQKALGIIPADFTPFAGVPEKLVSSPATVNNGSANA
                     KYINAVHSAAQGYSDYGPGVVDKAWSSLSPAEKKAQARYMEIYAGMVENLDHNIGLLV
                     QHLKDIGEYDNTFIMFQSDNGAEGWPIDSGADPTATDTANAADPVYAALGSDNGKQNA
                     QRLQYGLRWAEVSATPFRLTKGYATEGGVSTPLIVHLPGQTTQLPTLRPFTHVTDNTA
                     TFLAVAQIAPPTQPAPPLLNSLNGADQNEGKVVYNNRYVYPISGQSLLPLLNGQGASV
                     VHNAPFGDEAYGRGYLRSSDGQWKALWTEPPNGPLDGHWELFDVTVDRGENHDVSAQN
                     PSVISSLIQQWNNYMSAVGGVEPQRPRGYY"
     gene            63560..64588
                     /locus_tag="CFter331_0049"
     CDS             63560..64588
                     /locus_tag="CFter331_0049"
                     /codon_start=1
                     /transl_table=11
                     /product="formylglycine-generating sulfatase enzyme family
                     protein"
                     /protein_id="IGS:CFter331_0049"
                     /translation="MRIWLSGAAGAAALLAAAVALPLTASGGGLDQQNRARSLAPLGS
                     EPQCEAYSGLPARWGSDPQAGMVHLGAGAFVFGSKFGYEDERPRGDGKTRVRGFWIDQ
                     TDVTNAQFSSFVAATGYVSDAERQGGGAVFHKPTLEELNARDLAWWSWVAGASWRHPA
                     GPGSSLEGIGNQPVTMVTQADALAYARWLGRDLPSEAEWEYAGKAGHDGAELDTAPRD
                     HHGRPTANYWQGVFPLVNNNEDGHIGLAPVGCYAANDFKLYDMVGNAWEWTKDIYSGS
                     HQVHSNGDTAAVAPASRRHDTPMVIKGGSFLCSRDYCVRYRASSREQQEADLPASHIG
                     FRTILRDS"
     gene            64651..65358
                     /locus_tag="CFter331_0050"
     CDS             64651..65358
                     /locus_tag="CFter331_0050"
                     /codon_start=1
                     /transl_table=11
                     /product="NLPA lipofamily protein"
                     /protein_id="IGS:CFter331_0050"
                     /translation="MIRVGVTPGTHAEIMEQVRRLALTGGLKLEVVVFDDKNRIDAAL
                     AAGKIDAASFEDGPGFEAQRRRYALAGIGSTVTLPMALYSRKLKTLTQLQRGATIAIP
                     ADAAGTARALVLLQNFTLLTFSDRAGLHATLADITGNRLHLNIRQVPRSQLFAALEQV
                     AFAVIDSADAAKAGLYPARDSIGIEDARSPWQNVLAVRAGDRNEPWVAPLLAAYHSEP
                     VAKFILERYQDSVRRPW"
     gene            complement(65374..66099)
                     /locus_tag="CFter331_0051"
     CDS             complement(65374..66099)
                     /locus_tag="CFter331_0051"
                     /codon_start=1
                     /transl_table=11
                     /product="bacterial regulatory s, gntR family protein"
                     /protein_id="IGS:CFter331_0051"
                     /translation="MQNAITGQEEKPAPLVPKLERQRLHDTVVDHLRNLIVEAVLTPG
                     TKLNERELCETLGISRTPLREALKVLAAEGLIEISPNRGASVSKMSETEIWETFELMS
                     GLEAMSGELACDRITPVELAEIKALHYAMLACKAQNDLPGYYSRNQAIHDKINDAARN
                     SVLRQTYLGLNRRLKALRFKSNFQPTKWDSAAHDHDEMVKALEARDGKRLAAILRQHL
                     LDKRDAVLMAAALPAESKAGPQA"
     gene            66359..67576
                     /locus_tag="CFter331_0052"
     CDS             66359..67576
                     /locus_tag="CFter331_0052"
                     /codon_start=1
                     /transl_table=11
                     /product="aminotransferase class-V family protein"
                     /protein_id="IGS:CFter331_0052"
                     /translation="MLTLDFHPAGRHFLQIPGPSPVPDRILRAMSYPTIDHRGPEFGA
                     LGLQVLAGIKKIFKTVQPVVIYPASGTGAWEAALTNTLSAGDTVLMYETGHFATLWKK
                     MAEALGLKPEFLGLPGIEGWRHGVQADRIEQRLRQDSEHQIKAVCVVHNETSTGVTSD
                     IAAVRRAIDAAGHPALLIVDTISGLASADYRHDEWGVDVTVSGSQKGLMLPPGISFNA
                     VSQKAIAASKNAKLPKAFWDWTDIIEMNQAGYWPYTPNTNLLYGLSEALEMILGEGLD
                     NVFARHQRLASACRDAVRAWGLEIQCADPALYSPVLTGVMTPPGFDADAIRKIIYENF
                     NMSLGTGLGKMKGGMFRIGHLGEANDLTLMATLAGCEMGLKLAGVPLAGSGVVAAMDN
                     LAAQKSKPVLKAA"
     gene            67685..68968
                     /locus_tag="CFter331_0053"
     CDS             67685..68968
                     /locus_tag="CFter331_0053"
                     /codon_start=1
                     /transl_table=11
                     /product="sugar (and other) transporter family protein"
                     /protein_id="IGS:CFter331_0053"
                     /translation="MKHLRLRATTVVLIMLCLMYFITYLDRVNVSTAAAGFGKEFDLS
                     KTQIGLVFSAFAYPYLVFQIIGGWVSDKFGAKRTLIYCGILWGIATILTGFAGGLFSL
                     LLARLLLGLGEGATFPAATSAMSRWVAKENRGFAQGVTHAFARIGNAVAPTLVVFIMA
                     THGWRESFYICGVISLVWVLVWAFVFAEHPEKHPRITKEELAILPAVKKSTPKIPWGP
                     LFKRMLPVTIVYFCYGWTLWLFLSWIPQYFLHSYDLDIKKSALFASSVFFAGVIGDTL
                     GGIVSDRILKRTGNLKRARSQMVSVCMLLTLLSLLPLLVTHNVYVSILCLSAGFFFAE
                     MTIGPMWAIPMDIAPQYSGTASGMMNTGSALAAIISPVLSGYLIDRFGSWELPFVGSM
                     ILMGFGVLLAFRMQPDSKFEHSVADGAANSLKAGA"
     gene            69018..69785
                     /locus_tag="CFter331_0054"
     CDS             69018..69785
                     /locus_tag="CFter331_0054"
                     /codon_start=1
                     /transl_table=11
                     /product="fumarylacetoacetate (FAA) hydrolase family
                     protein"
                     /protein_id="IGS:CFter331_0054"
                     /translation="MISSQSPQERLAHLLSAAYGKHAAVECIPQELEPASAEDAYLVQ
                     QAFLRQRQARIGGWKIGAKSNKGPIQGAPLPAERIYPATSVVERADYPVLGIELEIMF
                     CFDSDFQPGAAPVPEQEVMSHISTMAASIEIVSSRIAGWPEVPKLNQLADLQNHGALV
                     SGEFVAYDAAFPFLHPAAHLTLNGKDIFKGSASNPAGDPRRLLGWLVNHCRTHGMALP
                     AGTIVTTGSYTGIHFPDEPGLVIGQIAGLPPIHFELA"
     gene            69829..72846
                     /locus_tag="CFter331_0055"
     CDS             69829..72846
                     /locus_tag="CFter331_0055"
                     /codon_start=1
                     /transl_table=11
                     /product="4Fe-4S dicluster domain protein"
                     /protein_id="IGS:CFter331_0055"
                     /translation="MLVKPIHLVPRSPTLTTPLAAQLRRELRGEVLFGRADRGRYATD
                     ASIYQIMPLGVVVPRDQDDLLLALDIARSHHIPVLARGAGTSQCGQTVGEALVLDNSK
                     WLNQVIDFDPAARTVTVEPGMVLDHLNAWLKPHGLWFPVDVSTAAQCTIGGMAGNNSC
                     GSRSIEYGNMVHNVAAIDAVLADGTQGRFERLDRMAQNGRIGAIVAGLQHIAQRERAE
                     IAERVPKVLRRVGGYNIDLFDCQNPRAYTDDGVANLAHILVGSEGTLAYSRQLTLSLA
                     PLPAHKVLGVVNFPTFYQAMDMTQHIVKLGPTAVELVDRTMIDLSMSNPAFKPVIEKA
                     LAGQPQAILLVEFAGDDHAALLNKLASLDQLMADLGLPGSVVQMSGAADQKALWDVRK
                     AGLNIMMSMKGDGKPVSFIEDCAVPLEHLAEYTSQLTEVFHQYGTEGTWYAHASVGTL
                     HVRPILDMRRGGAKDMREIAEAASVLVRKYKGAYSGEHGDGLCRGEWVAWQYGPKINA
                     AFTEIKELFDPENRFNPDKIVRPPKMDDASNFRFAPGYSELPHRPLLDWSSWNVRRNP
                     LTGAETAAGSGGDKTGGLAKLVEMCNNNGHCRKFDAGTMCPSYRITKDEKHVTRGRAN
                     TLRLALSGQLGSEGLASAEVKEVLDLCVSCKGCKRDCPTGVDMAKIKIEARAAWADKH
                     GLSLRDKLVGFMPKYAPYASAIGGLIAWADGIPVLSGWLKKQLGLAPQRSFPRFKSAF
                     LNHARSAAGGGREVLLFVDTFNNYMEPENARAAQAVLEAAGYQMHFNTVAGQKPLCCG
                     RTYLSAGLVGQAKAEARRTLDALMPFVERGIAIVGLEPSCLLSLRDEFLNYGYGEEAQ
                     KLAKSAYLFEEFLVKEKKEGRFHLDLQPLPGNKVLVHGHCHQKAFDAFRPVQTVLQWI
                     PQIELATVESSCCGMAGSFGYEAEHYDASVAMAELALLPAVREAGKDSIVVADGTSCR
                     HQIRDGADMAALHVARVLAMSLTGNAAAGGPGK"
     gene            complement(73687..73917)
                     /locus_tag="CFter331_0056"
     CDS             complement(73687..73917)
                     /locus_tag="CFter331_0056"
                     /codon_start=1
                     /transl_table=11
                     /product="hypothetical protein"
                     /protein_id="IGS:CFter331_0056"
                     /translation="MTNGAAHAAPGHLRERMNMKMTIKLPKPRNPLVAPARARKAGAH
                     AAHNPARRTRRSEKQTLNLLLSGRKMNDGDDA"
     gene            complement(73874..73987)
                     /locus_tag="CFter331_0057"
     CDS             complement(73874..73987)
                     /locus_tag="CFter331_0057"
                     /codon_start=1
                     /transl_table=11
                     /product="hypothetical protein"
                     /protein_id="IGS:CFter331_0057"
                     /translation="MRKLAGVFAFPGQALTGPQQTHWHDKWRRTRCARSSA"
     gene            complement(74250..74822)
                     /locus_tag="CFter331_0058"
     CDS             complement(74250..74822)
                     /locus_tag="CFter331_0058"
                     /codon_start=1
                     /transl_table=11
                     /product="HNH endonuclease family protein"
                     /protein_id="IGS:CFter331_0058"
                     /translation="MISHILTLDIAGNPFDWISPQDAVLYYASGKVAWELGDGDIVFR
                     GGYSRAGVQSRISVKPIIAIAGSAIMARMLHLELPLGHHNDLLFRRDRYTCAYCGGRF
                     PHNELSRDHIHARSHGGKDTWMNCVTACKDCNQEKGNKHLESFRPLLYVPYVPCRAEH
                     YLLSGRNVLADQHDYLAARLPKHSRMRDLN"
     gene            74918..75034
                     /locus_tag="CFter331_0059"
     CDS             74918..75034
                     /locus_tag="CFter331_0059"
                     /codon_start=1
                     /transl_table=11
                     /product="hypothetical protein"
                     /protein_id="IGS:CFter331_0059"
                     /translation="MHHRSRFCHLLERPQTRYYALRDANRCIEQAHNRQYQS"
     gene            75138..77909
                     /locus_tag="CFter331_0060"
     CDS             75138..77909
                     /locus_tag="CFter331_0060"
                     /codon_start=1
                     /transl_table=11
                     /product="hypothetical protein"
                     /protein_id="IGS:CFter331_0060"
                     /translation="MGGGLGLLAGLGLQHAIRTEIRAANEKLRLEMLKQRTEPSSQAT
                     VPAAKPVSKPAPTSDPGAVSVAAAPAAIAVQPAVSNIPPNPQPATPPAPARILPPAAP
                     NAVELAFAAARNWLLGGNTIVRIGLVILFIGLSFLSSYAAAAGLFPVELRLAAVAVAG
                     IVLLAVGFAKRQAKPAFALALQGGGVAVIYLTVFAAFRRFDLISPLPAFGLMIVVCAL
                     SCALALLQNSRALAVAAFAGGFAVPLLLSTGGGSSVALFSYYTVLNLAILFIAYKRSW
                     RVLNMVGFVATFGVATLWGVLKYQPAQYMSSQLFLIVFVLIYVAAAILYARNTPTRLG
                     NTVDSTLMFGTALVGFGLQAGLVDQFKFGSAFSALGFAALYLVLAALLLRRGRDSYRL
                     MIESMIAIGLGFVTLAVPLALDMRWTSAVWALEGAGAFWVGMRQARWMPRGFGLLLQV
                     VAAGAFLAGIDDNVSAWPLANPMFMGAMFIALPAFAIAWWLRGVLPHSDSRWAREFAK
                     AEAVLSQPVYLFGFLFWCLAWILEICRELPASETGMASVPVFGAGTQQLLVVLALVAS
                     AWLSLLLARRSNWTVATWPSRLTLLPLALGFIAQELSGERVLYTPAWAIWLLALGLHY
                     WMLYKNDTQTQSHIAALKLNRAVHVGSVWLLTLLLADCLWFGIKRGDLLHSSWASVVL
                     LVSAIAVLLGLSVWAGRANRVSLLPAFKWPLNAHAVAYYWYAALPLTVLVFFGALLIA
                     LLSSGHTAPLPYLPLLNPTDLALALALGALVFWRRAIVAAQPLPAGAAWVPRKQTLLA
                     LAVLTFVLLNTVWLRTVHHFFGVRWDSAALFDSFVVQTGYAILWTLLALALMLLAHRR
                     VQRGLWLTGAALLGLVVVKLLLVDLSNAGGAERIVTFIAVGALMLVVGYFAPLPPKTA
                     ADAATVKEA"
     gene            77912..79303
                     /locus_tag="CFter331_0061"
     CDS             77912..79303
                     /locus_tag="CFter331_0061"
                     /codon_start=1
                     /transl_table=11
                     /product="hypothetical protein"
                     /protein_id="IGS:CFter331_0061"
                     /translation="MRYFPMRAVICAAAMAVTGAAWPASDPNSAQSYALHLPLAFAAD
                     APLQRLILPAQVLVNLQTGGLGDVRIFNAKGQPLAMALSDSASLRQTEKRKIELRSSP
                     IMGSADLSDLSASSLRIEEQQGKRIVQIESNPAGAGAPAKKVLGALLDTRAVDDPVVG
                     LAVDVDLPDAQPITFDVQASKDLKYWRSLAQTVFYRAEAGSSGLGADHIELPAADLKD
                     QYLRITWTDAAGRTAPVVMRSATLTTARGVSSSARVTAALAQPVLDNPYALRFSLPFA
                     TPVAALKIKPAGDNVLLPVRVLGRQDAGQPWTMMTTSVIYKLQTGGKLQTSAAIELPP
                     TAYREIKIEADKKTQGFSAPPEISLEFEPVQIVALVNGPAPFTLAAGLANATSPYLPM
                     QSLMPDYRPAQENSLPLAQADGATALVPASAGRDGMPTRNIILWAVLLLAAVALGVMA
                     WVLLKQNASRPQQ"
     gene            79477..80256
                     /locus_tag="CFter331_0062"
     CDS             79477..80256
                     /locus_tag="CFter331_0062"
                     /codon_start=1
                     /transl_table=11
                     /product="peptidase M48 family protein"
                     /protein_id="IGS:CFter331_0062"
                     /translation="MNLKFKLLALAATTALAGCGSAGGGGVAGLNMDGMMAAGSTALK
                     AANLSDADVKTMSDEACAASDKQNKIAAPKSKYDVRLTKVVQGFSPSLNGAQTNYRVY
                     MTKDVNAWAMSNGCIRVYSGLMDMMNDSELRGVIGHEMGHVALGHTKKAMQTAYAVTA
                     ARTAAGATGNAVVTNLSSSQLGELTEKIINAQFSQVQESAADDYSFDQLTKMNMDRKG
                     LVTAFQKLAKLDGGAGASMLSSHPSSTDRAQHIQQRIDQNK"
     gene            complement(80295..81155)
                     /locus_tag="CFter331_0063"
     CDS             complement(80295..81155)
                     /locus_tag="CFter331_0063"
                     /codon_start=1
                     /transl_table=11
                     /product="CAAX protease self-immunity family protein"
                     /protein_id="IGS:CFter331_0063"
                     /translation="MLITFVLLAAAIAAVWLKPLRLTDRIVLLPWMAIAACALVSGLA
                     GAVLSLLAVLELALFCLAAYLAATARRNLRLLFGVAAAILALALALHKLPGFNNPILL
                     LQLRLSADSAPFTQYANFDKGAAGLVLLAFLCARAESAADWRKLLRQTWPIALIAAVA
                     VLSLATAIGYVKPDFKISQATALFLSTNLFFTVVAEEAFFRGLLQDRLALSLARFRYG
                     PLLAVACSALLFGAAHIAGGGTYVLLATVAGLAYAYAYYVTQRIEAAIIVHFAVNAVH
                     FIGFTYPHLN"
     gene            complement(81211..82107)
                     /locus_tag="CFter331_0064"
     CDS             complement(81211..82107)
                     /locus_tag="CFter331_0064"
                     /codon_start=1
                     /transl_table=11
                     /product="hypothetical protein"
                     /protein_id="IGS:CFter331_0064"
                     /translation="MQPSEETARGSVKPNLLSGSTATENSSGSILNALEGKESPFKAG
                     VQKKSGALRAALVVVLLAAIGAGGYFAWNQRSVQPETAIAASAPAPKELPPSTPALAA
                     NDPAPAEKTESQAAVIENDPAAHADEASADPRAKLTETLEAGVPVTSTALKKALEEPK
                     ASKPKPAPKSVNAPLVNRNVQEKKAVAPKPPKAGVQPADSDVNILSALVSHGDSVTEQ
                     QPPKAKETAKSKQQAKKKAAEPALAQNASDGPDIVERKAGDSTGGLLQRCKQLGMIEG
                     ELCRWRICSGRWDTDAACKVNR"
     gene            82573..83109
                     /locus_tag="CFter331_0065"
     CDS             82573..83109
                     /locus_tag="CFter331_0065"
                     /codon_start=1
                     /transl_table=11
                     /product="D-alanyl-D-alanine carboxypeptidase family
                     protein"
                     /protein_id="IGS:CFter331_0065"
                     /translation="MLGSYDDSGQVVNQQIAALLEGEQLVPPPPLPPEVFTTQEVAQV
                     RPMLDTASRNWQALDADFTQRLLMTFKIMKEKYGYDMVIIEGYRSPERQNALAQMGGS
                     VTNAKAFQSYHQYGLAADSAFMRSGKLVITEKDPWAMRGYQLYGEVAESVGLTWGGRW
                     KMMDLGHVEFRKPGVMKR"
     gene            83424..87356
                     /locus_tag="CFter331_0066"
     CDS             83424..87356
                     /locus_tag="CFter331_0066"
                     /codon_start=1
                     /transl_table=11
                     /product="intracellular multiplication macrophage-killing
                     family protein"
                     /protein_id="IGS:CFter331_0066"
                     /translation="MQRIWQFLTNTRTLAVVGFVALACFLFLAADALQIDGIWVVVFL
                     VAILLVWGLVVLYRKQRTKTASKDFSSMLEGQAEKGSDKPSVVGRDETETIRKRMLEA
                     ISTIKNSKLGEKSGATALYELPWYMIIGNPAAGKSTAVANSGLQFPLADKNSNIVQGV
                     GGTRNCDWFFTTDGILLDTAGRYSVHEEDRAEWFSFLGLLKKHRSRAPINGIIIAVSV
                     AELAGNRPEFGINLAKNLRQRVQELTEKLEVFAPVYVMFTKADLITGFTEFFVDMDRG
                     EKDRVWGATLPYSRKTSSQDVLAYFDERFDELFEGLKEISLANMALSRGDRLPPGVLT
                     FPLEFAAVKSSLRAFIATLFEENPFQFKPVFRGFYFTSALQEGSGLSTSSERIAERFD
                     LKLQPLERPEIHSKHGFFLLNLFRKVIFADKDLVSQYASRHKTRLRYTMFFAATAFVG
                     LALAGWSWSYIGNRQLTANVQADLDKAIKLQEKRLDLQSRFEAMEILQDRIEQLQKYD
                     NHRPLSVGFGLYQGELLEQKLREEYFAGVKDIMLKPVTANIESFLSEMNAHAGSLEPM
                     SRPVQLVAGAAQPAAGAAAAASTAAAQAANAGSTQQYKDSSPTNVEDGYNALKTYLML
                     SDRSRAESSHLNDQLTRFWRGWLESNRGNMTREQMIRSAERLMSFYLSQVSDPSWPTI
                     ESKLTLVDQSRDNLRRVVRGMAARDRVYADIKARASTRFPSITVASIVGDQDKELIVG
                     SYAIPGTFTRDAWEKFVQGAFKEAANKELQSADWVLKTASSDDLTLEGSPEQIQKALV
                     TQYKTEYAKEWQKFMQGANIADLGGFDNAVKAMNRFGDPSTSPINKFVTAVYQQTSWD
                     NPSLLNTGLGRAQSGFIAWFKQTILRQAPSGVNVNVNLNTSTDPTAAPMGPVGKEFAG
                     VARMVTAKDKDATLMRGYMESLSKLRTRFNQIKNQGDTGPGANQLMQQTLNGSGSELA
                     DALKYVDEQMLVGMSDSQKQAIRPILVRPLIQAFAVTIKPTEAEMNRTWLAQVYSPFE
                     KTLAEKYPFAANSKIEATSAEIGQTFGPDGSIAKFVNSSMGPLVVRRGDTLAAKTWAD
                     MGITLSPTMVSSFARWVAPLGASSAAAGGSAGGADAQTVFQIQALPAGGTTEYTIEID
                     GQQLRYRNTQAQWTNFVWPNPQGVAGARITAVTFDGRTVEIANQPGRFGLERLINTAV
                     RKRKDGNFELSWTNENITVPINLKIISSPQVSAKSPDGGAQQGQGFRGMRLPETIVGT
                     AASPVSNPAAPAAGAAPAPAVSAAGTAPAGATAAAAPAAAATAGGAVQ"
     gene            87353..88339
                     /locus_tag="CFter331_0067"
     CDS             87353..88339
                     /locus_tag="CFter331_0067"
                     /codon_start=1
                     /transl_table=11
                     /product="hypothetical protein"
                     /protein_id="IGS:CFter331_0067"
                     /translation="MSVGEKLANIGYFGKIPSRGDFIKATDNMPLVSILDEWLAQAMD
                     LLSAEPRWKIAYDAVSPLHFAFIGPRSKRAIAGHLIASNDQANRRFPFLAVSTMEIDE
                     PQEFTAKSPMAFSRLWNRLESQASEVVAATDPAISLQNLTATGIPLQLGSGAYHAAFT
                     DFMEIQTVGGLENMLHSAGFKGSLRHLVLALGILLQPVMASSSSRLEKSLVMPLPDDP
                     MYRNLVASYWLHLITPFLLRGNFELATFVTKINDRPSMVIGFSGASPRTLQAIMDPQV
                     ALEHHISFEDASWVEEQVKSDYSITKIASYLAQPTLSLKSAHDSFRDAFIGA"
     gene            88343..89125
                     /locus_tag="CFter331_0068"
     CDS             88343..89125
                     /locus_tag="CFter331_0068"
                     /codon_start=1
                     /transl_table=11
                     /product="BON domain protein"
                     /protein_id="IGS:CFter331_0068"
                     /translation="MRYLSIALTSLLVSNLALAQNVAPPVATPKPGQILVSGTVPDEA
                     SKQSALSKLQELYGADRVVDQISVGSVVSPANWNGYVQKLISPSLKQVSRGQLKIDGN
                     TVTINGEVSNEAQRQQIASEIAGNLNPTYTVKNGLRVSASEQNVLDQTLANRTIEFES
                     GQATLTPSGMRILDEMSAALLKVKDKKVEIIGHTDNQGLRARNVSLSKARADAVKDYL
                     AQKGINPDSVVTSGQGPDRPIMTNDTADGRSRNRRIEFRVSQ"
     gene            complement(89133..90218)
                     /gene="impA"
                     /locus_tag="CFter331_0069"
     CDS             complement(89133..90218)
                     /gene="impA"
                     /locus_tag="CFter331_0069"
                     /codon_start=1
                     /transl_table=11
                     /product="impA-related N-terminal family protein"
                     /protein_id="IGS:CFter331_0069"
                     /translation="MFSVDQLLNPVSDAAPCGADLSFSSDLDAIANARRFDDPSLDQG
                     EWVTELKEADWGFVVDNCARLIETQSKDLRLAVWLAEANAKVRHFGGLADGYLLLAGL
                     SDRYWESLHPVPDDDDQELRVGNLSWLLSRSVHLIREIPITEGRGTAFSTVDFESARI
                     RAASEERDRANGESVNSEGVKLADIEAAKRKSSPKFYEKLLADASLCQQALLQLEKSI
                     DFRVGDDGPAFSAAKDTLENVIAVITRFAQEAGVNTGSAPKASNETQTAPTVQQEVSK
                     VEQAQATLNGPIQNRAQALAQLRHVADFFRRTEPHSPVAYLADKAASWGDLPLHHWLR
                     TVIKDPGSLAHVEELLGLHGNQQNDEN"
     gene            90572..91135
                     /locus_tag="CFter331_0070"
     CDS             90572..91135
                     /locus_tag="CFter331_0070"
                     /codon_start=1
                     /transl_table=11
                     /product="putative lipoprotein"
                     /protein_id="IGS:CFter331_0070"
                     /translation="MKLWKTKLVCSVALTCLMVPFAASAAPAAAPVAADAAQKSAADQ
                     EIQVLKDVAQARPTEKTPWVRMTQIKYDAGSYGDAVAYALQVLQRDPADKYAKGVVAL
                     GSLKLSIKALNDLSAQSDLNGGVLSDAQNQTKLLRESLGETVVDPAAVADTKPKVSRP
                     LKKKATRAAKTATPDASSEGKPFGALQ"
     gene            91431..93674
                     /gene="vgrS"
                     /locus_tag="CFter331_0071"
     CDS             91431..93674
                     /gene="vgrS"
                     /locus_tag="CFter331_0071"
                     /codon_start=1
                     /transl_table=11
                     /product="rhs element Vgr family protein"
                     /protein_id="IGS:CFter331_0071"
                     /translation="MYPNPSAMLARVGRFNQDRRLVRIKTPLDADLLLVHRMYGSEAL
                     SKPFQLTLELLSPYDQLELKQLVGQPVLLTMQTAGDERHFHGFVQEFSRTGSDGGLAT
                     YQAQLAPWFSFLDYASNCRVFQDQSVLDIAQEVFSKYGQLADYRFDLVAGRYPKLPYC
                     VQYNESDFTFVSRLLEDAGIYYSFEHSESGHKLVLADDSTQCKPLEGDATVRFQPNQE
                     LQASDVLDDWRPRRRVGPSVHSIKSFDFKQPRNPLAVELKNDAPRGTLPQFEHYAYDG
                     AASYGNSSVGEQLTAVRAEEAGWQTKVFEGAGTTRVLAIGRYFDLSGHFEHEDDDQTE
                     HRFTALQVKHDARNNFSSDFSEAQDCMYRVEVSALRRKIPYRPLRETAKPRMPGPQTA
                     TVVGPKGEEIWHDKYGRVKLQFHWDRLGQFNDQSSCWVRVASPWAGSGMGGVSAPRVG
                     QEVVVDFLDGNPDRPIITGRVYNADNMPPFGQEVSGMRSKTVRGGGFNEVTMHDTGGS
                     ELLNMHAQRDMAVTVLNDHNSTVKNNKATKVAVNHSLNVGANQDISVGGNRGATVTGN
                     DTRTVTGTSTATVTGAVTQTYQAGQKRTITAAGYNENITGDYGSTLVGNYSGSTSGNW
                     KRAITGTATRTITGAVSDTMHAGREVTVTGTDKRTVTGAVEDGNTGARLLSVTGNMQH
                     EVSGTHSVYSGSDQTITSGSKVDLIVGGAGISIVGSEIVITAGGSTIKINGSGVSING
                     SKINLNS"
     gene            93698..95344
                     /locus_tag="CFter331_0072"
     CDS             93698..95344
                     /locus_tag="CFter331_0072"
                     /codon_start=1
                     /transl_table=11
                     /product="hypothetical protein"
                     /protein_id="IGS:CFter331_0072"
                     /translation="MAKNPVEKRVETLRDLWLEHTEEPQVRLLVWRIPDNADRMLQAF
                     FEMQQHPGDWTTPDLFLRFDAPFDTGFGYSRALRQALADSYVDSKDSLREQGVTADWP
                     FSRLPLHDSASGVMAMLSSFAQHHKAQLPHLRYVNAVLAPNGVTSQDGWEAWLDAALR
                     SPGLAPDGAGVRLTLVDTLSDKRWQTLAQRHGASVRIVEAPIDMFDIARETVAQSGGS
                     GPTVAYRQLLTDVITLVEKGSAAQTAARAEKAMQIAQRERWPDQQVVLQMAVAGAYVK
                     EKNYVDAIKRYRDARECATTAEQDKHPMAADLIMQTWFGEAGVWLVAKQPEKAAQAYR
                     SAAEQAQRVPNPMFEIEGFRMAACSYAQARQEKLAREHGALALRAAKAIAPAERPLTT
                     MSLALQDLLRLQDPGRTEKLERSAADYQAAIAAAHLHAEQQAGKLGEKPAPADLEKIE
                     TAMHARFESSFQRQRQEREHLIAGGDEFFRKVVALARELLNPLWNGLPEVKHPLDKDV
                     PEWSEPPQFTNLPDPAGVIDAASANSNAAAKAPIGAAATA"
     gene            95358..99752
                     /locus_tag="CFter331_0073"
     CDS             95358..99752
                     /locus_tag="CFter331_0073"
                     /codon_start=1
                     /transl_table=11
                     /product="RHS repeat-associated core domain protein"
                     /protein_id="IGS:CFter331_0073"
                     /translation="MTNAAKHFDPQIGIDIHMYVLVPGTPPVPLPTAHISMVLDPFDY
                     LPFIGATVQVAGVKRATAGTGGLSVHIPLAIWVPPLRAPGGPQFDDELFMGSKTVLAD
                     DSPFSRLGMPVLDCSVVGMVPPFRLKKPSKPHLSMTLPTSVNLAIPDSVFVGGPPTIS
                     LMAIASRLGLAALGKGFKALRGTKGYKRAAAMFKEARQKLFKNMDSGFFKCKILHAEP
                     VDIRDGSVAVSQEDFAISGRLPLIWTRDYSSGNSYDGMCGYGWQTPADFRLEIEADGM
                     VLFFEANGAAVFPQLPEAAGAEHAVTEFVDGARLAWIQNDEIAELQVLTKGDLRYIFR
                     MPTPNIAPQHQVLHLQIERIEDLCGNHWRFERVEGHLTRIIENGIGIMPGRFIEVHES
                     AGKIHQLSLHDPATGLNYPLSTYKYQNQDLIAEFDALDVPRTFDYDRHHMVRHADRLG
                     LSFYYAYDSEWRVVHAWGDHGLHDYRFGYNAVLRETEVTDSLGHTSLIKFDEDNLPLC
                     EIDPLGGVTSFEYDEVGRTTAVSDPVGSRTEFEYDERGNLLKLLQADGSVISMEFDGA
                     NRMTLVVDSLGHPWRRVWDERGRMLEQSTPMGARSRFTYDAHGQLQTHINPRGAVTRL
                     VFDRYGNISQLTDPLGHRSHFEYDALGDLTRHTDASGAVTEYRYDAKGRLLQTRQADG
                     ASTRCDYDAEDRLTAYADQNGALTRVEYVGTGQVAKRALADGHIVEYLYNTEEQLIGL
                     VNQRKEHYQLKRDALGRVIEECDYWQQSRRYCYDPGGSLASATDPLGRVVTYVTDRLG
                     RITKKILPDSDSPGQHVQEIFSYDKNGNLIEIRNSHRHVLRKFDADGRLGGEMQDGFQ
                     VEYGYDEAGNRVSRQTGAGNKVVARFDLRDQATAIVINDATPILIERDALGRSIKEQL
                     SGSLQRQLRYDTEGHLTAQTVLWDQAPLFATSYDYDSAGNQTRRNDSEHGSDLYHYDP
                     LGNILRHIDPAGRITDFLSDPTGDRLRTRIQLAEVMQAAGAEGLADALWSREGSYEGN
                     HYIFDRAGNLVRRNSGQSSPAEQSNTEPATQLRWDANQRLIESSKGGQVTRYGYDPLG
                     RRVFKRSLAHTTWFFWDGDVLLGEVHQASNAKNHADIWSAGNVADFMAARKRLAALKT
                     MHAGVREYVYYPATFAPLALIDGQTEATARMVRPVNPMGLGMGILIGGVANASLSGAA
                     PSGLPEIGRPETVATADETLGTVFYYHNDPNGCPTRLTDKYGKIVWSASYAAWGEVRQ
                     LHAAGIDNPIRFQGQYHDVETGLHYNRYRYYDPYIGQFVGKDPIGLDGGNNLYQYAPN
                     PNRWIDPLGWDWNYHLTNSDGDVYYHGRASDKQSMADVARRHGKNVGTDGARFGSGDT
                     MTQITKPGTPKLTAQGVEGVAVQETGVIGRKKTNGGKVRGNAIEGVNPKSKRATIKME
                     AGEDFLKGKSPSEMTGTTLKGKDYKIKC"
     gene            99746..100624
                     /locus_tag="CFter331_0074"
     CDS             99746..100624
                     /locus_tag="CFter331_0074"
                     /codon_start=1
                     /transl_table=11
                     /product="hypothetical protein"
                     /protein_id="IGS:CFter331_0074"
                     /translation="MLNKNLIDARALKILLKYDVLAAGYEARGYPLNARQQEYVEKNG
                     TSPEDMSYMKQHGLAFDSLKIGHDEAVRKSFEHYALCKKKHVTNLFLASFSSGRQDYR
                     SGLSAYAFMQTMPDHVCELSSADVCKICSAVEVKDRLDLTGLNQQRFKCGSMIGYKTP
                     YEIHFFLEQHHQLQDVPPAAADFAIFNAIIDILKHADDGLKPKDAHKELKKIPGFKPT
                     TDECQYVLEILGFCSILETEQHRGYLTHYTNPGLAPSKSHSSDWAYPVDFWTGKNGIN
                     RDALKFWFGAYKEIKI"
     gene            complement(100730..101095)
                     /locus_tag="CFter331_0075"
     CDS             complement(100730..101095)
                     /locus_tag="CFter331_0075"
                     /codon_start=1
                     /transl_table=11
                     /product="hypothetical protein"
                     /protein_id="IGS:CFter331_0075"
                     /translation="MDAAIKQKILKQCYSKRFDEKYSRKFQYQDKATDVRNFVKLTPG
                     DIIDLLDMASASARSQARQLLQLMQGRPWLPSATAHEGGTGDQRGVDNNLHITLKVGD
                     KSYHLRCKEQPGLHIIQIT"
     gene            complement(101108..103807)
                     /gene="clpV"
                     /locus_tag="CFter331_0076"
     CDS             complement(101108..103807)
                     /gene="clpV"
                     /locus_tag="CFter331_0076"
                     /codon_start=1
                     /transl_table=11
                     /product="type VI secretion ATPase, ClpV1 family"
                     /protein_id="IGS:CFter331_0076"
                     /translation="MSINLKTLISKLNDTSRLAAERAANICVGRGQYEVDIEHLFLAL
                     LEQPKSDFAVIARKSGISLAALESDLQGEIDRFKNGNARTPVFSPHLPKLFEHAWLIA
                     SLDNQSGRIRSGHLLLALLTEPDLVQLAYRGSKLFIKFKLDDLKHDLEKLTEGSQESA
                     AVNGDGTAATEDEGGDPVQDLTGEASKTPSLDKFTTNLTQRAREGKVDPVIGRDTEIR
                     QTIDILMRRRQNNPILTGEAGVGKTAVVEGLALRIAQKDVPDVLQGVEVHTLDMGLLQ
                     AGASVKGEFENRLKSVIDEVKKSSHAIILFIDEAHTMIGAGGQAGQNDAANLLKPALA
                     RGELRTIAATTWSEYKKYFEKDAALARRFQVVKVEEPSEELACAMLRGMAPLMEKHFG
                     VRVFDEAITEAVRLSHRYISGRQLPDKAISVLDTACAKVALGQNATPALIENIVKKLD
                     RLVAELNSLERESNAGGKHAERLKELRELQSTLNAELAIHRERWEKEKTLTDRIKAAR
                     TELEAIPAAEQTAAEEGAKPSKKAAKDSKENQELAKLIEELKTLQGETPMVPVQVDGL
                     VVAEIVASWTGIPLGKMVKDEIKTVINLGALLHERVLGQPHAIEAVAQRVRTSRANLD
                     DPNKPKGVFLFVGPSGVGKTETALALADVLYGGERKLVTINMSEYQEAHSVSGLKGSP
                     PGYVGYGEGGVLTEAVRRNPYSVVLLDEVEKAHPDVLELFFQVFDKGVLDDAEGREID
                     FKNTIIILTSNVASSLIMQSCLNKAAAELPSTDDLEQAIRPQLVKAFKPAFLGRLKVI
                     PYYPISDDVLVEIINLKLGRIQKRIAINHKAEFSYDEPLVEAVLARCTEVDSGARNVD
                     NILNGTLLPEIAETVLAKMAEGGSIAKIKVTANKQGQFKYAIK"
     gene            complement(103832..104914)
                     /gene="impH"
                     /locus_tag="CFter331_0077"
     CDS             complement(103832..104914)
                     /gene="impH"
                     /locus_tag="CFter331_0077"
                     /codon_start=1
                     /transl_table=11
                     /product="hypothetical protein"
                     /protein_id="IGS:CFter331_0077"
                     /translation="MLTAQRRFEPSVIQRLLDKPHRFQFFQAVMMLELWLKRNGIPHE
                     EAVSDFLRFQNTVSLNFPPSEIEALEVTPKLTEQTVEALLDALQTNQLDSIALTPAFI
                     GFLGSNGTLPSHYSERIAAHQLYEKDHGPRAFLDVFSNRSVALFFKAWRKYRLEFKYQ
                     IDGTDSFLPLLMSLAGLGHRTLRDRMSEDGAGVLDESIGHFAAAIRHRPPSAAYMQRV
                     LREYFSVPITIEQFVGHWYNVPVDQQTVLGSTNALLGSVAMVGERVWQRDLRMRLKIG
                     PLAKKKFESFLPGGAAAIGLQKILAMFTSVFLEYEIQLILRADQVQSVILNSDRESGR
                     LGWDTFVTSKPEESDRTDVCYEIHSL"
     gene            complement(104878..106722)
                     /locus_tag="CFter331_0078"
     CDS             complement(104878..106722)
                     /locus_tag="CFter331_0078"
                     /codon_start=1
                     /transl_table=11
                     /product="hypothetical protein"
                     /protein_id="IGS:CFter331_0078"
                     /translation="MDELLPYYERELGFLRRYSREFSERYPKIASRLLMSGEVSEDPH
                     IERMIQSFALINARTSKRLDDDYPEFTEALFEVLYPHYLRPFPSCSIARMDYSVAAAQ
                     LTTAMPVPRGTELTTRQVKGVACKFKTTYEVTVAPVQLSHAVFDPIIEPPDAVLLPPT
                     ASSRIGITFESTAEQAGFAELGIKSLRVFIDGEPSFCAALRDTLFMRTVRAYVEVGKS
                     GKWHAVNKIPVTPVGFEEDESLIDFPARSHPAYRLLTEYFSYPEKFNFFDVDVAEITK
                     LLPPGCKKFTLHLVLSGLRADSNTARMLGTLSTNNLLLGCTPVINLFKQRGDPIRLTH
                     TSAYYPVVGDSRRAYAYEVHSIDSVQLVRQTPEGESITEFRPFYSLRHGESVDKAGHY
                     WAMRRDEMVASRSPGYETEISIVDIDFDPATIETDTLSIELTCCNRNLPASLAYGLAG
                     GDLFLEGGSLVNSIGFLRKPSEPCRFERGRGAHWRLISHLALNHLSLAKGGLEALQET
                     LSLYDLPRSAISQRQIGSVVGIDHKAATAWLPGNPFASLVRGIEIRVTLDEEGFVGSG
                     IHVFANVLDRFLGLYVHANSFTQLVIASKRTGEEILRCLPRSGDSNLV"
     gene            complement(106724..107215)
                     /locus_tag="CFter331_0079"
     CDS             complement(106724..107215)
                     /locus_tag="CFter331_0079"
                     /codon_start=1
                     /transl_table=11
                     /product="gene 25-like lysozyme family protein"
                     /protein_id="IGS:CFter331_0079"
                     /translation="MKGFTPGLFDRLMGGDNTPAQSDLVVRLSMDALKDTVARDLEAM
                     LNTRTVIPEELLKNFPECSKSILTYGLNDFSGMSLASLDDRAHICQCLEQGIARHEPR
                     LRNVRASLELREGSINRLNFAIAAMLVVGPAKEAVSFDAVLQPSTLQYSISRARRAMR
                     MDG"
     gene            complement(107278..107769)
                     /locus_tag="CFter331_0080"
     CDS             complement(107278..107769)
                     /locus_tag="CFter331_0080"
                     /codon_start=1
                     /transl_table=11
                     /product="type VI secretion system effector, Hcp1 family
                     protein"
                     /protein_id="IGS:CFter331_0080"
                     /translation="MAIDVYLQIDGIKGESTDSAHKDWIECKSVQWEVLQPKSATAST
                     GGGHTAERCEHKDIVVTKIADLATPLLLQNCSSGKTIPKAKFEFLRADGKGDRIKYFE
                     IELVNLLISDVTPSVQEGDVLSESISLKYSQVKWKYTQQKIGGGSGGNTSGGWDLSTN
                     KVV"
     gene            complement(107793..109280)
                     /gene="impC"
                     /locus_tag="CFter331_0081"
     CDS             complement(107793..109280)
                     /gene="impC"
                     /locus_tag="CFter331_0081"
                     /codon_start=1
                     /transl_table=11
                     /product="hypothetical protein"
                     /protein_id="IGS:CFter331_0081"
                     /translation="MSFQHNSAPAAGAAAEESGLLDQIVEQSKVAKSGAEHDRAKDII
                     SELVNQVMQGTVVVSANLSATIDARVAELDRLISAQVSAVIHAPEFQKLESSWTGLHY
                     LVFNSTTSQNLKIKVLNATKRELVKDFQSALEFDQSAIFKKVYEEEFGTFGGAPFGSL
                     LGDFEITRQPEDMYFVEQMSHIAAAAHAPFISSASPELFGLETYSELGKPRDLAKVFE
                     TVEYAKWKSFRESEDSRYVGLTLPRFLGRLPFNPKDGQTVEGFNFVEDVDGTDHSKYL
                     WCNAAYAFGTKLTKAFEDFGWCAAIRGVEGGGLVEDLPTHTFKTDEGEVALKCPTEIA
                     ITDRREKELSDLGFISLVHCKNTDYAAFFGAQSTQKAKKYNTDSANANSVLSAQLQYI
                     FAVSRIAHYMKSMMRDKIGSFASAGNVEDFLNRWLTQYVLLDDNASQEAKAQFPLREA
                     SVQVSEVPGRPGVYRAVSFLRPHFQLDELSVSLRLVAELPASTKS"
     gene            complement(109282..109791)
                     /gene="impB"
                     /locus_tag="CFter331_0082"
     CDS             complement(109282..109791)
                     /gene="impB"
                     /locus_tag="CFter331_0082"
                     /codon_start=1
                     /transl_table=11
                     /product="hypothetical protein"
                     /protein_id="IGS:CFter331_0082"
                     /translation="MAKKESTQKRLQKVRPPRVQMTYDVEIGDAIEQKELPFVMGVIG
                     DFSGKSEVAQTKLKDRKFVNIDNDNFDEVMKGVEPRAAFRVPNHLSDAGGEFGVDLKF
                     KSIDDFRPEAVVQQIEPLKQLLEARTKLADLRNKLAGNDKLEDILNDVLNSTEKLAAL
                     SKQTKKQGD"
     gene            complement(109857..110453)
                     /locus_tag="CFter331_0083"
     CDS             complement(109857..110453)
                     /locus_tag="CFter331_0083"
                     /codon_start=1
                     /transl_table=11
                     /product="TPR repeat family protein"
                     /protein_id="IGS:CFter331_0083"
                     /translation="MSQWKSKFIYGVALACLVSACATPPAVDPAAKLDSIVAEADAAQ
                     KAGQTDKAVKLLKDATSAFPADKTPWVRLAQIRFDGENYGDAISYALEGLQRDPKDKV
                     ANSIVAVGGLRLSTKALNDLRTQNDLNGNVRTEAQGLAKILRESLGETVLVPPRPKAV
                     ARPAPAAAAAAAKKGAVPAKPGTPEPSGDGANPFGSLQ"
     gene            110760..111314
                     /locus_tag="CFter331_0084"
     CDS             110760..111314
                     /locus_tag="CFter331_0084"
                     /codon_start=1
                     /transl_table=11
                     /product="type VI secretion lipofamily protein"
                     /protein_id="IGS:CFter331_0084"
                     /translation="MAGCAAGAVSAIGSVASSVLQMSGITKPEVPDAQKPPRTIAIKL
                     HAGSNLNADSSGTPLALVARVYKLRQNGAFQQATYDTFTNPQKEKDVLGADLIEVKEI
                     TLVPGQRYEVSEKVTREAGFVGIVALFRKPAAQRWKVTFPTEAAEKSGITVGANACAL
                     TVGTGVTVAETGAATKLLTPAPCG"
     gene            111382..112728
                     /locus_tag="CFter331_0085"
     CDS             111382..112728
                     /locus_tag="CFter331_0085"
                     /codon_start=1
                     /transl_table=11
                     /product="hypothetical protein"
                     /protein_id="IGS:CFter331_0085"
                     /translation="MNRTSKILWGEGLFLRPQHFQQQDRYHENRLHETTNALHPYAWG
                     VMTVQLDRDALANNTLRLSELSVIFQDGEIYNAPGDDDLPEVVDLSDIPHAQQTITYY
                     AALPYMKGFGGNFSPLGQTSNSTRYAQNNSATPDLFTQAAEAELTYLKKSVRMVSEVE
                     PRDSLISFPLIKLRRISTGGFEPDPTFVAPSLTIRSAPALYIQLRRLMDALQAKVNAL
                     YGHHREPSKNVIEFRSGDISSFWLLHTASSAFAGLTHYFHNPAFHPERLYEQLLSLAG
                     ALMTFSKSYALSDLPVYQHQDPGPCFAKLDSIIRELLDTVISSRYFSIALSENKPSHH
                     HGMLDSGKIDDKTAFYLAVNASMPAIELVDIVPLRFKIGAPDDVDKFVLSAMPGVKLS
                     HSPQVPAALPVRPDTYYFALENKGALYDRMLQAQSISIYVPSGINDLKLELLAVTS"
     gene            112725..113501
                     /locus_tag="CFter331_0086"
     CDS             112725..113501
                     /locus_tag="CFter331_0086"
                     /codon_start=1
                     /transl_table=11
                     /product="type IV/VI secretion system, DotU family domain
                     protein"
                     /protein_id="IGS:CFter331_0086"
                     /translation="MNRPSAPSLLGDSAGGQYVAADTSSANSLLDLMYDGFYALFLLK
                     NRCAPTDEAGFTSKMQRFLSDFERGAKKLDVSAEDVHAAKYAFCAAVDENILHSQFNI
                     RDTWARRPLQLILFGDQLAGEHFFTRLEDLRAKGAQHLQALEVFHMCLLLGFQGKYII
                     EGPEKLNYLTARLGDEIARMKGKSAGFAPHWERPDQISHKLRNEVPLWALCSVFALIG
                     LGGYFALNTMLSRATASSISGYSDIVKLAPRASYLTITLP"
     gene            113565..116204
                     /locus_tag="CFter331_0087"
     CDS             113565..116204
                     /locus_tag="CFter331_0087"
                     /codon_start=1
                     /transl_table=11
                     /product="rhs element Vgr family protein"
                     /protein_id="IGS:CFter331_0087"
                     /translation="MSNILQSLQSLISGRQTNRILRLSFPHDDGPSAQLLVNKLDAVE
                     SLSRDFEFTVELLSDDASLALKDLQGKLFNVELVRADGSLRYFSGYCFEFRLVKTDGS
                     ISFYQAKLGPWLHYLRLRQDNYIFHGKTLREQTESIFSDYGTHPDWDVRVRGEDVAMT
                     DACQFNESDFNYLHRRWEAAGWSYWYEHTDKGHKLILTDDTTQAAAIDNGPEIRFQRH
                     GGAIEEDGIGDWSPVRQIVPGSVSLAGFNFKSPVPSNVGVPTLNKQGDVLNIESYEYT
                     GTYGYKGSQDGDKQAQLRMEEIEAAGKHFEAKGNNRSVLPGRYFRLSNHFAFNPFGSH
                     EEAGKSEFLILTVHHKATNNYLQQASDKADYSNALTCIRKTIPWRPGRGFNSTATRIQ
                     APQTATVVGPSGQDSIYTDEYGRIRVQFHWDRIGNNDEKSSAWIRVASGWAGSELGAA
                     AIPRVGSEVIVQWLDGNPDRPLITGSVYNQRNMPPWKLATQQSLMGLRSRELTPNGGN
                     QAGGRSNHLILDDTNAKIQAQLKSDHQHSQLSLGNITRIEDNAGRKDARGEGWELRTD
                     GHGVARSAKGMLITTEGRSNAASHMKDMGETVQRLTSARDQHETLAEMAQQAGAQEKQ
                     GQQADVAQILKTQNEAIKGGTAKEGSFPELAQPHLVLASPAGIETTTAQSTHIASDEH
                     TAITTGKSLSIASGDSLFASITNTFRLFVQKTGMKMVAAAGDVDMQTLSDSINLLAKL
                     NITQTANTITITAKEEVVINGGGSYGKFNAGGIEHGTNGNYVAHAATHSLPGAKNLAI
                     KMPEFPHVAMPGVFNEYFHIAEEGTGKKLANIPYTLARHSTGETIEGVTATNGKTQLA
                     GTEKKSDDLHFFYTGDKKENHGW"
     gene            116194..117408
                     /locus_tag="CFter331_0088"
     CDS             116194..117408
                     /locus_tag="CFter331_0088"
                     /codon_start=1
                     /transl_table=11
                     /product="hypothetical protein"
                     /protein_id="IGS:CFter331_0088"
                     /translation="MAGEETKTIGRLLKVAKSTPSENQEGVAAQIKFAALAKYEVNVR
                     SFHPNRQFERKGFRFHGDNRGFSLGESWVGGDDSKGRPTSRIWQRYILDTNLMVTGAL
                     TKSTDSNLEQASNPSDSGPGLWSIFGSREDYKKKEFQPHGTLVVTQVNTPHGGQKELR
                     TKSWYGGINFAFLMSKPIEKVIGTTPVPSLDVFNEIWIKVERVNLYMDILSLTYGDGF
                     PNCESFVKDPAGNTLFLGSHVRIGDPSTHLWNVNKRLMWANTIRIEIDEKGNFGQKLW
                     VFGQVLGGSPSLRELYPTSGEDETCMIASGDMKSDVSKKTWGKFEWNCGDPTQITQPE
                     KGSTLPLYLSAYQTPLDVLSGLLDATWKIGPRNKTTRDDWNNYHLHRNPNEGRTKDDY
                     DLADEKWKLKKQ"
     gene            117747..118307
                     /locus_tag="CFter331_0089"
     CDS             117747..118307
                     /locus_tag="CFter331_0089"
                     /codon_start=1
                     /transl_table=11
                     /product="hypothetical protein"
                     /protein_id="IGS:CFter331_0089"
                     /translation="MHGDAAQDDDDKWFTFYFDENTQIHKFPTASESGKSRFYYFTDV
                     QKNEPMVFNHGSCSHQDFIPDNDATAEAPACGKFLVVSPNQYLTLPDWMWKNLQHAYS
                     SIQSFETEANQRVQLKKEYYTPEQSALKQPDAPLREKAGQPSPKTGVWESMDAVPVQR
                     IFKAGEIMPNLKSAYGLTVWQWLRDS"
     gene            118325..118441
                     /gene="maoC"
                     /locus_tag="CFter331_0090"
     CDS             118325..118441
                     /gene="maoC"
                     /locus_tag="CFter331_0090"
                     /codon_start=1
                     /transl_table=11
                     /product="hypothetical protein"
                     /protein_id="IGS:CFter331_0090"
                     /translation="MVPAVLTKFSATREQKETELKAKGMAIDETYRDPPIPS"
     gene            complement(118725..118841)
                     /locus_tag="CFter331_0091"
     CDS             complement(118725..118841)
                     /locus_tag="CFter331_0091"
                     /codon_start=1
                     /transl_table=11
                     /product="hypothetical protein"
                     /protein_id="IGS:CFter331_0091"
                     /translation="MCQYLEFSLWSINRKKKFYDISKIEKQKNTQYEKYPHP"
     gene            complement(119167..119574)
                     /locus_tag="CFter331_0092"
     CDS             complement(119167..119574)
                     /locus_tag="CFter331_0092"
                     /codon_start=1
                     /transl_table=11
                     /product="glyoxalase/Bleomycin resistance /Dioxygenase
                     superfamily protein"
                     /protein_id="IGS:CFter331_0092"
                     /translation="MIHIREIDHIVLRVTDLEQMLRFYCDALGCTVDRRLDNIGLVQL
                     RAGSAMLDLVPVDGKLGSVGGAAPGKEGRNLDHFCFRVEPFDEATIRAHLVAHGVAAG
                     ELESRNGAEGEGPSIYVTDPEGNVVELKGPPYD"
     gene            complement(119623..120099)
                     /locus_tag="CFter331_0093"
     CDS             complement(119623..120099)
                     /locus_tag="CFter331_0093"
                     /codon_start=1
                     /transl_table=11
                     /product="maoC like domain protein"
                     /protein_id="IGS:CFter331_0093"
                     /translation="MNEHSAKPQPGLYLDDLKTGDRFSSAEHTLDEQQILEFARQFDP
                     QPFHLSDAAAKGTLFGGLAASGWHTAAITMRLLVTSGMPLQDGIIGAGGEISWPQATR
                     AGDILRVESEIMEITPSRSRPDRGMVKLRSETRNQRGEVLQLFVSKLVVFRKPAAA"
     gene            120216..120386
                     /locus_tag="CFter331_0094"
     CDS             120216..120386
                     /locus_tag="CFter331_0094"
                     /codon_start=1
                     /transl_table=11
                     /product="hypothetical protein"
                     /protein_id="IGS:CFter331_0094"
                     /translation="MIADNDAPQLGCRDVAFVAADSVRDTVRSWEVMEAQSKNAALYT
                     SFAMRYIIYNVV"
     gene            120417..121007
                     /locus_tag="CFter331_0095"
     CDS             120417..121007
                     /locus_tag="CFter331_0095"
                     /codon_start=1
                     /transl_table=11
                     /product="hypothetical protein"
                     /protein_id="IGS:CFter331_0095"
                     /translation="MQNKFSFPSKGLAAVAVAMASLTFAGCTTTMPGKDASSSTSRND
                     VNAGVDATLSKLYQTAPASRDLVARAKGVLVFPEVLQASFVIGGEYGKGALRVGGRNV
                     GYYSTTAGSIGFQAGAQSKAIVLLFMTQDSLDKFRNSNGWTVGADATVALANIGANGN
                     IDTNTAQQPIIGFVTTNGGLIAGVSLQGAKISKISL"
     gene            complement(121077..122276)
                     /locus_tag="CFter331_0096"
     CDS             complement(121077..122276)
                     /locus_tag="CFter331_0096"
                     /codon_start=1
                     /transl_table=11
                     /product="hypothetical protein"
                     /protein_id="IGS:CFter331_0096"
                     /translation="MEPPIAAADTSASEVPETSKAEAAPMTGPLAPFTVAGPTNVRNL
                     CLRILTVLALVFALQWAQSFLIPLVFGIFIAYTLNPLVAWLERLRIPRLVGTCIVMAA
                     LLFGLGQVAYSLRGEFQSIIERLPAASHQLARSMASIQARTQGQASTIQKMQAAANEI
                     QTAAGQAAGVRPDPKRQASPAPPSFQLSEWLWTGSMGAMLFLGQAVMVIFLVFFLLLS
                     GDTFKRKLVKLTGPSLTNKKIAVSILFDINTSIQSYMFMLLVTNALLAVLMWAVFRLI
                     GLENAGAWAVASGFLHIIPYFGPILIAVATGLTAFMQFESFSMMLLVSASTLVIATLV
                     GTFVTTWMIGRIAKMNAAAVFIGLLFWGWLWGVWGMLLGIPIIVIVKVIAKHVDRMHA
                     VAELLGD"
     gene            complement(122352..122528)
                     /locus_tag="CFter331_0097"
     CDS             complement(122352..122528)
                     /locus_tag="CFter331_0097"
                     /codon_start=1
                     /transl_table=11
                     /product="hypothetical protein"
                     /protein_id="IGS:CFter331_0097"
                     /translation="MPKIKNTSFSAAREIPRKAQNRACLFVHHSCNEYLRKRSWSRIW
                     RTIIPEENNAGFVR"
     gene            122597..122959
                     /locus_tag="CFter331_0098"
     CDS             122597..122959
                     /locus_tag="CFter331_0098"
                     /codon_start=1
                     /transl_table=11
                     /product="putative dioxygenase"
                     /protein_id="IGS:CFter331_0098"
                     /translation="MTEPSAPSITGYHAHVYFDASTLAQAQALCEEAAQRFALSMGRV
                     HQRPVGPHPDWSCQLAFDAPLFDQVIPWLALHRAGLVVFIHPLTGDDLRDHAIWMGAV
                     RPLKLSIFSGEPEAAVEQ"
     gene            122956..123666
                     /locus_tag="CFter331_0099"
     CDS             122956..123666
                     /locus_tag="CFter331_0099"
                     /codon_start=1
                     /transl_table=11
                     /product="right handed beta helix region family protein"
                     /protein_id="IGS:CFter331_0099"
                     /translation="MRPALTKTSLQQCAAAALLAILLVPGMSAAAGRATMIAADRADK
                     PGFLVVIEEAGYYRLSGNLKVPDANTTAIEINADNVTLDLNGHAIQGPVRCQQLPAPC
                     WPGGSGNGVHAVNRSGIVVKNGIVQGMGNYGVYLETNAASLERVVMARNGRGGAVMFG
                     GAISNSVAEANGGDGIFGVDLKVRNSMMRGNQMLGLAAYGHSTFSNNQFKGNNNNAAQ
                     TNLKPAAADRNVCNGAPC"
     gene            complement(123673..124650)
                     /locus_tag="CFter331_0100"
     CDS             complement(123673..124650)
                     /locus_tag="CFter331_0100"
                     /codon_start=1
                     /transl_table=11
                     /product="aldo/keto reductase family protein"
                     /protein_id="IGS:CFter331_0100"
                     /translation="MKQRKLGSSGLTVSAIGLGCMGMSTAYGAADETESIATLERALA
                     LGINFFDTAEQYGPYENEALLGRVFKGRRHDVVFATKFGFKIENGITTGITSELSHIR
                     RAVEGSLRRLGTDYIDLLYQHRVDPAVPIEEVVGVMAELVHEGKVRYLGLSEAGVANI
                     RKAHAVHPISALQSEYSLWERNLEADILPLLRELGIGLVPFSPLGRGFLSGTAQRAES
                     YPDSDFRHRDPRLQGDNFDANMRAAKVVGEIAAAKGVSSSQVALAWVLQQGDDIVPIP
                     GTKRRAYLDQNAGAVEVTLDAGETALLENALKQVAGERYSKERMAWVDR"
     gene            124904..126283
                     /gene="cysS"
                     /locus_tag="CFter331_0101"
     CDS             124904..126283
                     /gene="cysS"
                     /locus_tag="CFter331_0101"
                     /codon_start=1
                     /transl_table=11
                     /product="cysteine--tRNA ligase"
                     /protein_id="IGS:CFter331_0101"
                     /translation="MELHLYDSWERRVRRFESIVPGRAGLYCCGPTVYDYAHIGNLRT
                     YVFEDLLRRTLSFNHYQVQHVVNITDVGHLVSDADDGEDKMEKGSRRSGKSAWEIAAF
                     YSAAFMADFRALNLLEPETWCRATEYLPQQIAFIRTLEEKGYVYRTEDGIYFDTSRQS
                     DYGYLARLDRDALQAGVRVAVGEKRSPTDFALWKFSPADSRRQMEWDSPWGRGFPGWH
                     IECSAMSAAHLGSWFDIHCGGEDHIAVHHSNEIAQTQACHGTRLANFWMHGYFLQTGS
                     EKMSKSGGDFLRLQSLVERDIDPLAYRYLCLTAHYRSQLEFSWDGLQAAATALQRLRE
                     AYHRWPDGTQPDQVFLDRFRDAINSDLNSSRALTIVWELVRSEADVVMRKATLRVMDQ
                     VLGLDLDNWRPASHEIPAAVKALAGQRQAAREAQQWQEADRLRREIKAQGFLVEDGVS
                     DWVLKPDNN"
     gene            complement(126332..127831)
                     /gene="mmsA"
                     /locus_tag="CFter331_0102"
     CDS             complement(126332..127831)
                     /gene="mmsA"
                     /locus_tag="CFter331_0102"
                     /codon_start=1
                     /transl_table=11
                     /product="methylmalonate-semialdehyde dehydrogenase"
                     /protein_id="IGS:CFter331_0102"
                     /translation="MNIPQINHFISGTQATGRSERYSDVFNPATGAVVAQVALASTQE
                     VDKVVASACAAFPAWAETSPLRRARIMFKFKELLEQHHDQLAALITREHGKVFSDAKG
                     EVVRGIEVVEFACGIPHLLKTSHTDNIGGGIDNWNLRQPLGVVAGITPFNFPVMVPMW
                     MFPVAIACGNCFILKPSERDPSASLLIADLLKQAGLPDGVFNVVQGDKTAVDALLAHP
                     DVQALSFVGSTPIAEYIYTEGARRGKRVQALGGAKNHLVVMPDADLEQAVDALIGAAY
                     GSAGERCMAISVAVAVGDVADRLVQQLAQRAAALKIGNGDQADSEMGPLVTGVHKAKV
                     EAYVAKGVEEGAKLLVDGRGISVAGHENGFFVGGTLFDHVTPEMTIYKEEIFGPVLSV
                     VRVPDLASAVELVNAHEFGNGVSLFTSDGGVARAFSRQIQVGMVGINVPIPVPMAWHS
                     FGGWKRSLFGDHHAYGEEGIRFYTRYKSIMQRWPDSIAKGAEFTMPVAK"
     gene            complement(127844..129172)
                     /locus_tag="CFter331_0103"
     CDS             complement(127844..129172)
                     /locus_tag="CFter331_0103"
                     /codon_start=1
                     /transl_table=11
                     /product="aminotransferase class-III family protein"
                     /protein_id="IGS:CFter331_0103"
                     /translation="MNTPHSDQDLSAFWMPFTANRQFKEAPRMFVSAKGMYYQTDDGR
                     QVLDATAGLWCVNAGHCRDEIIAAVTRQIGSMDYAPSFQMGHPLAFEAAKKVAGLMPA
                     GVDRIFFTNSGSEAVDSALKIALAYHRARGEGQRTRFIGRERGYHGVGFGGISVGGIL
                     NNRKAFSGNLMPGVDHLQHTLNIAEAGFSRGQPAWGAHLADELERLVTLHDASTIAAV
                     IVEPLAGSTGVLIPPVGYLERLRELCSKHGILLIFDEVITGFGRLGAPTASAYFGVTP
                     DLITLAKGINNAAIPMGAVAAKREIHDTVLQSAAAGAIELMHGYTYSAHPVAAAAAIA
                     AIDLYQSEGLFERARELSPLFEKAAHSVAGAPHVKDIRNLGLVAGIELEPRPQAPGAR
                     AYEVFRKCYEKGVMVRYTGDILAFSPPLIVQPEEIERMFGTVREVLNEIK"
     gene            129374..130768
                     /locus_tag="CFter331_0104"
     CDS             129374..130768
                     /locus_tag="CFter331_0104"
                     /codon_start=1
                     /transl_table=11
                     /product="bacterial regulatory s, gntR family protein"
                     /protein_id="IGS:CFter331_0104"
                     /translation="MQPQSALSLVEQVVAGLGRMIENGKLRPGERLPSIRQFALQQGV
                     SNSTIVEAYERLVANGMLIVRRGSGFFIAKREQPESSGMPSILPNPVIDSAWLFSEVF
                     ADERVPIKAGCGWLPSSMLDGAGLHAAERRIIRSPGAQQVGYGHPFGYGPLRQTIAKS
                     FANWSLDISPDQIVTTHGVTQALDLIMRTLVKPGDTVFIEEPGYCNLIAMLRLANIDV
                     IGVPRTVSGVDLERLEELAQIHRPKIFFTNPVLQNPTGTTYTPACAMRVLQAAERHGF
                     WVVEDDLYRELAQATDPMLAALDGLRRVIYVSGFSKTIAPSLRLGFIACQADLAKEFA
                     RTKMVLTLTNSEITERLVYNALTEGHHRRHVERLASTLLTAQAQVSARLEEVGLLPFG
                     PPRGGMFYWARMPQAALSAKEIGDRALQQGIWLAPGEFFYVSQPEHAWFRFNVAFSDL
                     PKLSDFFRNLVAGS"
     gene            complement(130796..131008)
                     /gene="dmpI"
                     /locus_tag="CFter331_0105"
     CDS             complement(130796..131008)
                     /gene="dmpI"
                     /locus_tag="CFter331_0105"
                     /codon_start=1
                     /transl_table=11
                     /product="4-oxalocrotonate tautomerase enzyme family
                     protein"
                     /protein_id="IGS:CFter331_0105"
                     /translation="MPYVNIRVTREGVTAEQKQQLIAGVTELLERVLNKKPATTFVVI
                     DEVDTDNWGAGGESVTVIRKREAAAR"
     gene            complement(131070..131282)
                     /locus_tag="CFter331_0106"
     CDS             complement(131070..131282)
                     /locus_tag="CFter331_0106"
                     /codon_start=1
                     /transl_table=11
                     /product="putative short-chain
                     dehydrogenase/oxidoreductase"
                     /protein_id="IGS:CFter331_0106"
                     /translation="MQVNTVAPGIIQTPLHSDYENSRTFFNTLSPSGRTGSTKDVVDA
                     VLYLTDAGFISGVALPVDGGATAGTW"
     gene            complement(131400..131519)
                     /locus_tag="CFter331_0107"
     CDS             complement(131400..131519)
                     /locus_tag="CFter331_0107"
                     /codon_start=1
                     /transl_table=11
                     /product="hypothetical protein"
                     /protein_id="IGS:CFter331_0107"
                     /translation="MREPLQMTKPAPHEECAGFLLPPAFAPGLQTELKFGSGA"
     gene            complement(131548..131955)
                     /locus_tag="CFter331_0108"
     CDS             complement(131548..131955)
                     /locus_tag="CFter331_0108"
                     /codon_start=1
                     /transl_table=11
                     /product="hypothetical protein"
                     /protein_id="IGS:CFter331_0108"
                     /translation="MKTQLIAALALAAIVSAPSFASDNVTPLTRAQVQAELAQARAAG
                     QLDFAGSQYPVFLSSNAQSSAPTKTRAEVQAELAKARAAGELDFAGSQYPVFTVSNAP
                     GKSRAEVRAELADARNSGQINFANYPLETNTGN"
     gene            complement(132353..132466)
                     /locus_tag="CFter331_0109"
     CDS             complement(132353..132466)
                     /locus_tag="CFter331_0109"
                     /codon_start=1
                     /transl_table=11
                     /product="hypothetical protein"
                     /protein_id="IGS:CFter331_0109"
                     /translation="MLLPCYVFYAPAGNILTARAWNVKSKRRYAYILSTER"
     gene            132537..133151
                     /locus_tag="CFter331_0110"
     CDS             132537..133151
                     /locus_tag="CFter331_0110"
                     /codon_start=1
                     /transl_table=11
                     /product="bacterial regulatory s, tetR family protein"
                     /protein_id="IGS:CFter331_0110"
                     /translation="MKAVSPVREQLLEHTLVLLGTRGYNGFSYRDLAELVGVKTSSIH
                     YYFPTKEDLALAAVQAYAANIGEIMRDMDVNGPLKEQVEKYLALWRKNLGTGRVCLCG
                     MLAAEATSLPQNVLAALQAFYSMHEAWITQRLERAVADKGVQLPAPPSVYAMTILGAL
                     QSGLISARLFGKPCRLDAASAMLRSAVTPENGKQQAAPADAVLS"
     gene            complement(133261..134190)
                     /locus_tag="CFter331_0111"
     CDS             complement(133261..134190)
                     /locus_tag="CFter331_0111"
                     /codon_start=1
                     /transl_table=11
                     /product="bacterial regulatory helix-turn-helix, lysR
                     family protein"
                     /protein_id="IGS:CFter331_0111"
                     /translation="MTIQEPGWDLYRAFLAVLEEGSLSGGARSLGLTQPTMGRQIETL
                     ELALGVKLFTRSQTGLAATDTALTLRPFAENLRATANALRRASTDASANGGGTVRITA
                     SEVVCVEVLPPILTALRETHPAIKIELVASNRTQDLLQRDADIAVRMVQPSQAALIAR
                     RIGAIPLGLFAHRRYLELHGMPASIAELKQHTLIGFDQETNYIRAMQKRGLPLSRDTF
                     SLSADNQLVQLAAIRAGYGIGMCQTGLVKNNPDLSPVLPAALKDELETWIVMHEDLRS
                     SERCRITFDALASGVSRYITDNDQPARTAPWTD"
     gene            134179..134292
                     /locus_tag="CFter331_0112"
     CDS             134179..134292
                     /locus_tag="CFter331_0112"
                     /codon_start=1
                     /transl_table=11
                     /product="hypothetical protein"
                     /protein_id="IGS:CFter331_0112"
                     /translation="MDSHTNMYSRYVKIANFKPIATLLRWTPTTFFKECTS"
     gene            134289..135254
                     /locus_tag="CFter331_0113"
     CDS             134289..135254
                     /locus_tag="CFter331_0113"
                     /codon_start=1
                     /transl_table=11
                     /product="short chain dehydrogenase family protein"
                     /protein_id="IGS:CFter331_0113"
                     /translation="MKQQIALVLGATGGIGNAMAKKLMQRGWQVRALHRRADQMAASD
                     HDSGIVWRQGDAMQEQDVIAAADGVSIIVHAVNPPAYRNWAQLVVPMIDNSIAAARAS
                     GARIILPGTVYNYGADAFPDLREVSPQNPSTRKGAIRVQLEQRLRQAAQSGVRSLVVR
                     AGDFFGPHMANSWFSQGLVKPGQPVATVSYPGQRGIGHQWAYLPDVAETMMQLIEHEP
                     ALAAFDTFHMNGHWDADGTEMVAAIGRVTGQPGLKAKSFPWWLLPLAAPFVPVFRELR
                     EMSYLWRQPLRLDNRRLLQLLGSEPHTRLDEALKATLGGMRCLKQ"
     gene            135386..135925
                     /locus_tag="CFter331_0114"
     CDS             135386..135925
                     /locus_tag="CFter331_0114"
                     /codon_start=1
                     /transl_table=11
                     /product="hypothetical protein"
                     /protein_id="IGS:CFter331_0114"
                     /translation="MNTTRTKRWTGKMDSLTTAYLKDVMGKMEVYGDRVQFGLASPGP
                     RPYYQLTNSAEKKMAFDSNNHLLHPKEDEFTGANATPVFTLEQIKAAIAAGGFRSSSA
                     TRSSAGGRVVSRSSSPRGGTIAMKAKDLIDAARYEYFRSNRQALPDGIGEHTAEITEL
                     MLKGSSAEDAFGEVVKRHF"
     gene            complement(136016..136639)
                     /gene="aefR"
                     /locus_tag="CFter331_0115"
     CDS             complement(136016..136639)
                     /gene="aefR"
                     /locus_tag="CFter331_0115"
                     /codon_start=1
                     /transl_table=11
                     /product="transcriptional regulator AefR"
                     /protein_id="IGS:CFter331_0115"
                     /translation="MTTAQRLTDRKREAILEAAIAEFRANGFETTSMDKIAARAQVSK
                     RTVYNHFPGKEELFAEILMQLWESSAEQRALIYRHDKPLRPQLLELMQSKMRMLSDSN
                     FLDLARVAIAATIHSPERTQDMVARLGEREEGINTWISAAQADGRLKPGDPAFAAHQL
                     QGLLKTFAFWPQVTLGQPPLAAALQQQVVDSAVDMFLANYAAGGPAR"
     gene            136785..137444
                     /locus_tag="CFter331_0116"
     CDS             136785..137444
                     /locus_tag="CFter331_0116"
                     /codon_start=1
                     /transl_table=11
                     /product="NADH(P)-binding family protein"
                     /protein_id="IGS:CFter331_0116"
                     /translation="MKVILFGASGMVGQGVLRECLLDDGVESVLAVGRSAGAGASGKL
                     QELVIPDLAHIGDHGAALQGYDACFFCLGVSSAGMSEARYTELTYDLTLAIAKTLAAR
                     NPGMTLTYVSGAGTDSSEHGSSMWARVKGRTENALLRLPIKAAFMFRPGVIQPLHGVR
                     SKTRSYQLFYTLAAPLLPLARRLFPKHITTTEQMGRAMIKLARQGGPKQVLEAADINA
                     M"
     gene            137682..137966
                     /locus_tag="CFter331_0117"
     CDS             137682..137966
                     /locus_tag="CFter331_0117"
                     /codon_start=1
                     /transl_table=11
                     /product="bacterial DNA-binding family protein"
                     /protein_id="IGS:CFter331_0117"
                     /translation="MNKTELIDAIATDCEISKAAAQRALESVVDNVIKAVTKGSTVQL
                     IGFGSFSSGKRAARTGRNPRTGEAIKIAAAKTVKFTAGKAFKDAVNKKKK"
     gene            138241..140109
                     /locus_tag="CFter331_0118"
     CDS             138241..140109
                     /locus_tag="CFter331_0118"
                     /codon_start=1
                     /transl_table=11
                     /product="hypothetical protein"
                     /protein_id="IGS:CFter331_0118"
                     /translation="MNDTSPTFSRRELLLSALSAAAVAALPRIASAQTKEALPADAQF
                     STLLADFAEEILRLSPTSATALGLDSGARSGLKSRLQDGSPAGDAAWASQVKSMLARL
                     APLERNKLSPDAQVRYDSVQYAASAGVDGLRFSYGGAASGFYGGTSPFPVTQQDGALT
                     AVPEFLDSQHKIANAADAEAYLERVTAMARLLDQETARIAEQAAKGIMPPDFIAHTAL
                     GQLRNYRKTPAAAQKLVTSIAGRTRKLGIEGDWEARATKLVNTLVYPALERQIDTFAK
                     ATAKATDVAGVQRLPDGAAYYEWALKLGTTTTHGASEIHAIGLEQNKMLQARIDAILK
                     AQGITQGTVGERILALSKDPARFYADDDQGRAQLIAYCNERVAAIRKLMPKISHLDLQ
                     APLVIKRVPSDIEAGAALGYMNFAALDGSRPAIYYINLKSTKLWPKSEIATLTAHEGI
                     PGHTWQGAYLAEHHAQIPLITSLMGFNAFVEGWALYAEQLVDEFGLYATDPFSQVGYL
                     QAQQFRACRLVVDTGLHSMQWTRQQAIQFLIENTGRGQAAMTSEIDRYCVMPGQACGY
                     KMGHNEILRQRERAKTALGGKFDLAAFNDALVKCGGVPLTVLPTVIDRYIAAKRTV"
     gene            complement(140168..140530)
                     /locus_tag="CFter331_0119"
     CDS             complement(140168..140530)
                     /locus_tag="CFter331_0119"
                     /codon_start=1
                     /transl_table=11
                     /product="glyoxalase/Bleomycin resistance /Dioxygenase
                     superfamily protein"
                     /protein_id="IGS:CFter331_0119"
                     /translation="MFDHIGLKVKNLDASLQFYQAALENLGYVLAVQGDGYAGFGPPE
                     QPALWLYAATDTPAGTTHVAFRAADHKQVKGFHAAGLRAGGRDNGKPGLRTEYSPTYY
                     GAFLIDPDGNNVEAVCPG"
     gene            complement(140582..141421)
                     /locus_tag="CFter331_0120"
     CDS             complement(140582..141421)
                     /locus_tag="CFter331_0120"
                     /codon_start=1
                     /transl_table=11
                     /product="bacterial regulatory helix-turn-helix s, AraC
                     family protein"
                     /protein_id="IGS:CFter331_0120"
                     /translation="MNTLILSQSASATVIDYRCSASPGDLPVTESHHKHSVSYVRRGS
                     FGLRYRGVQHELVPGSVMIGYPGDEYCCTHDHHVCGDECLSFQFSEECIESIGAKETL
                     WRSGALPPLNGIIMLGELGQAAAEGRSDVGLEEIGLLLAARFVALSSGKQSAPLATTS
                     QDRRRAVNAAMWITAHAHEEIDLERTAGEAGMSPFHFLRLFSRTLGVTPHQYLLRSRL
                     RHAASLLADGRSVTDTAYDVGFNDLSNFVRTFHRAAGVSPKHFQRVARGERKIFQEKL
                     GSI"
     gene            complement(141541..142275)
                     /locus_tag="CFter331_0121"
     CDS             complement(141541..142275)
                     /locus_tag="CFter331_0121"
                     /codon_start=1
                     /transl_table=11
                     /product="short chain dehydrogenase family protein"
                     /protein_id="IGS:CFter331_0121"
                     /translation="MLANKVAFIQGGSRGIGAAIAKRLARNGAAVALTYISSADRAMQ
                     VVKDIEAAGGRALAIRADSADADAIKAAIGQAVTAFGRLDILVNNAGVLAIAPLAEFS
                     LEDFDRTLAINVRSVFVATQEAARHMTEGGRIINIGSTNADRMPFAGGGPYAMSKSAL
                     VGLTRGLARDLGPRGITINNVQPGPVDTEMNPAGSEFAATLKAMMPVGRYGKDEEIAS
                     FVAYLVGPEAAYITGASLSIDGGFAA"
     gene            142437..143360
                     /locus_tag="CFter331_0122"
     CDS             142437..143360
                     /locus_tag="CFter331_0122"
                     /codon_start=1
                     /transl_table=11
                     /product="bacterial regulatory helix-turn-helix, lysR
                     family protein"
                     /protein_id="IGS:CFter331_0122"
                     /translation="METMIGMQCFVRSAEAGSFSEAARRLGMTSAAVGKNVARLETGL
                     GVRLFHRSTRSLTLTEAGESFLHEIRDGLTSIQSAVDNLASAGGQPAGVLKVSMGTGF
                     GRVYMVPLLAPFLEKYPAISPDWHFDNRQVDLIAQGFDAAIGGGFELPPGVVARELGP
                     AHRVLVAAPAYFNERPAPASPADLHAFDGIFIRSPQTGRVRPWPLRNGSNQQAPVTLR
                     VRMTMSDPEAACESAQMGLGIALVSVPNALPFLLNKTLVRVLPDWYVDGGTLSLYFAA
                     QKLLPAKTRVFVDYVVEHFRTQELARHFSAF"
     gene            complement(143438..144181)
                     /locus_tag="CFter331_0123"
     CDS             complement(143438..144181)
                     /locus_tag="CFter331_0123"
                     /codon_start=1
                     /transl_table=11
                     /product="helix-turn-helix family protein"
                     /protein_id="IGS:CFter331_0123"
                     /translation="MSQTEALVGALKNVLKARGITYAQLAKSLGLSEASVKRVFAEKS
                     FTLERFDQICMLLDIQISDLARMIAHESATPSQLSPEQEDKLVSDPKLLLIAVHALNH
                     WSLEEILEVFDFSKAECIRILARLDKLGIIDLMPNNKIRVRVAPDFTWLPGGPIQQYF
                     RAQLRNDFFNSRFDREGEKMTMVSGMLSRASNMIVQHHMRRLNAEFSALHHQDLSLPF
                     SERFGTSLILAVRPWSPESFKKLQKKAKS"
     gene            144315..144800
                     /locus_tag="CFter331_0124"
     CDS             144315..144800
                     /locus_tag="CFter331_0124"
                     /codon_start=1
                     /transl_table=11
                     /product="hypothetical protein"
                     /protein_id="IGS:CFter331_0124"
                     /translation="MQSRQSSNGNWLYPDFNQLISGKNIMKKLTLRRVAVVLSLCGAL
                     AANQAFAQSTASDMSAISVVASVVAPAYFISEGGEYLVKGVEASGNGTLYVLEKVGTG
                     VRGSVTVAANASGAVSVGVGDILSTTATAAGMLLVSAGRVLAIIPTELGKSLMKSKKI
                     S"
     gene            144863..145648
                     /locus_tag="CFter331_0125"
     CDS             144863..145648
                     /locus_tag="CFter331_0125"
                     /codon_start=1
                     /transl_table=11
                     /product="hypothetical protein"
                     /protein_id="IGS:CFter331_0125"
                     /translation="MYKRRLLTALAGLCILAPGLGYAGQACEQKPPTAAMVTQGLTLA
                     LKTVEQLNASGAEVVIIGRVGQDLSKYGQHYSHIAFAYRDGTTWNIVHKLNECGTAVS
                     NIFEQGMGQFFLDDPFKFEDAFAVPAPEVQKRILAVLVSRDKVLTEHIPQYSMLAYAW
                     GNKYQQSNQWVLETLALAMEPQITNREQAQAWLKFKGYEPATLNIGPMTRLGARMFKA
                     NIAFDDHPNEKRFSDRIETVTADSVFDFLKKSGLGIGYFTVNL"
     gene            complement(145709..146593)
                     /locus_tag="CFter331_0126"
     CDS             complement(145709..146593)
                     /locus_tag="CFter331_0126"
                     /codon_start=1
                     /transl_table=11
                     /product="cysteine hydrolases superfamily protein"
                     /protein_id="IGS:CFter331_0126"
                     /translation="MRRNLHLLIIDPQNDFCDLPAGYLPDNPAGGGRMGPALPVPGAH
                     ADMLRVADLIKRGGAGISAISITLDSHHRLDIAHPGFWTSAAGGEVAPFTQISAAEVR
                     AGSYLPRLPAALPRVLHYLDQLEAAGRYQLMVWPVHCEIGSWGHNVHADVRSAYNRWE
                     ERTLRSVAKISKGSNPWTEHYSAVQAEVPDPDDALTQSNQAFLDSLAKADCIYITGEA
                     GSHCVKATTEHIADYFGPQHIGKLVLVTDCMSPVSGFQEQYRQFVEDMAARGARTADV
                     ADVLLDLLGNADGDAKET"
     gene            complement(146633..147112)
                     /locus_tag="CFter331_0127"
     CDS             complement(146633..147112)
                     /locus_tag="CFter331_0127"
                     /codon_start=1
                     /transl_table=11
                     /product="hypothetical protein"
                     /protein_id="IGS:CFter331_0127"
                     /translation="MKILYLDYNGVLHDAKVIRNRQRGLYIATPDRSFFEWMPILEEL
                     LAPYPEVKIVLSTSWVRALGFDATRQELSESLRERVIGSTFHHPKLTPAEFDTMPRGM
                     QVWRDVERRKPTSWLALDDDAFGWPAACRDRLLETKGSLGLSDPAAQDALKTMLAAL"
     gene            147329..148336
                     /locus_tag="CFter331_0128"
     CDS             147329..148336
                     /locus_tag="CFter331_0128"
                     /codon_start=1
                     /transl_table=11
                     /product="luciferase oxidoreductase, group 1 family
                     protein"
                     /protein_id="IGS:CFter331_0128"
                     /translation="MIPISILDLVRIRQGSDARNALDHARDLALHAEGWNYRRFWMAE
                     HHNMRGIASAATSVAIAHVAAGTSTIRVGAGGVMLPNHAPLVIAEQFGTLAALFPGRI
                     DLGLGRAPGTDQITTRALRRDPASAESFPQDVLELQAFLAPAEPDQRIVAVPGHGSKV
                     PLWILGSSTFGSRLAAEFGLPYAFASHFAPDSLEMALQLYRAQFKPSEQQAKPHAMVG
                     INIIAADTDAEARRLATTQQMSFTDMHRGVRGLSKPPIDDIETYWSPLEKAQASHMLA
                     CSIIGSPETVREGLERFLLRTGADELMIVSDIFDHKARLHSYEIIADVARGVEPIPMS
                     I"
     gene            148349..149245
                     /locus_tag="CFter331_0129"
     CDS             148349..149245
                     /locus_tag="CFter331_0129"
                     /codon_start=1
                     /transl_table=11
                     /product="pyridoxal-phosphate dependent enzyme family
                     protein"
                     /protein_id="IGS:CFter331_0129"
                     /translation="MQFPSQPSPCQLLQSTAFLGREVWVKRDDLLHPEVSGNKFRKLK
                     YQLSALEGKQATLVTMGGPWSNHLHALAHAAALGGWPAIGLVRGAAGLDSATLDDCRQ
                     LGMHIQFVSREDYRQLREDPQAWRRHIAAADDSHVWLPEGGSAPAALRGVAELVDELS
                     TELLPDVIMVACGTGATLAGILAGLQGRGRVVGIAVLKDADYLHQEIARLLQEAGYPA
                     YQNYELITDAHHGGYGKAPPELRQFCREFSQEFGLPIEPVYTGKLFHALRRLQQAQVF
                     RADERVLAVHTGGMQGARGFIG"
     gene            complement(149250..149519)
                     /locus_tag="CFter331_0130"
     CDS             complement(149250..149519)
                     /locus_tag="CFter331_0130"
                     /codon_start=1
                     /transl_table=11
                     /product="hypothetical protein"
                     /protein_id="IGS:CFter331_0130"
                     /translation="MNCVSTPDQIATTLPRPQGLLGNLFQAVKSTGGWWQQRLIPPQP
                     AKASLAEAPQKYVLNVRELSDHLLRDIGYIDSVQPREQARRDTIY"
     gene            149632..150594
                     /locus_tag="CFter331_0131"
     CDS             149632..150594
                     /locus_tag="CFter331_0131"
                     /codon_start=1
                     /transl_table=11
                     /product="bacterial regulatory helix-turn-helix, lysR
                     family protein"
                     /protein_id="IGS:CFter331_0131"
                     /translation="MLTIMSRLPLHTLPVFRTAARLQNLRATAVEMHLTHSAVSQQIG
                     VLEQQLGFVLFERRGRRIVLNEAGQALLCSVESALAQLDVGVLAAAATATGVAQRLRL
                     TVMPSFLQRWLLPRMQRWRQRHPDIALELHSSQQVMDLQRDGFHAALRQGRGGWSGLS
                     DERLFDSPLVVVASPATARRLQGGGAAALVHEPLLGDADLWDLWFSEAGLTVRTNPVA
                     SFNDAGLMLQAAEQGLGIALGREFMVADALRDGLLVQLSEQRLAPDADYSSYFLVYPP
                     SLCDWAPLQALRSWLHDEVCALQASAAAAAEETPARKPRRKKAP"
     gene            150738..151274
                     /locus_tag="CFter331_0132"
     CDS             150738..151274
                     /locus_tag="CFter331_0132"
                     /codon_start=1
                     /transl_table=11
                     /product="DTW domain protein"
                     /protein_id="IGS:CFter331_0132"
                     /translation="MLILQHPLEVRQAKGSARLLQLSLARSELIVGETFDEQGLKALL
                     HTPARHAILLYPDSPADKSLELAAAPPLDQAWLREPAQLRLVVLDGTWRKSRKMLYLN
                     PLLQELPRLSLQNLLTSTPASRYLIRKAQRPGQLSTLEATCHALMQLEQDEEKYQSLL
                     TAFDGFVAQQVACRIRAS"
     gene            151468..152514
                     /locus_tag="CFter331_0133"
     CDS             151468..152514
                     /locus_tag="CFter331_0133"
                     /codon_start=1
                     /transl_table=11
                     /product="esterase PHB depolymerase family protein"
                     /protein_id="IGS:CFter331_0133"
                     /translation="MKIFFRHCVIVFSVLFSAFSLSARAAPIAELGAYGADLRQTSVS
                     GLSSGAFMAAQFDVAFSKELVGAGIIAGGPFYCAGQTTGVIPFIAAQTLCMQPLGSAP
                     SAENSWLAAQKFAQQGVIDDPQHLQHHRVYVFSGTKDATVLPKVVDETARFYELAKVP
                     KENIQYIHDIAAGHAIITSNAGDVACGRSAAPYINDCNFEQSHQILRWIYGKMKAPAA
                     RLKGKLLQFNQRAFDPDKQAWLSDIAYLYVPASCAAEACKVHVVFHGCGQDALAIGDR
                     YVRTTGYNELADTNKIIVLYPQVDKSFVNPKGCWDFWGYTSPESAKPNFYTRQAPQMA
                     AVMQMVRQLGEKRP"
     gene            152568..153200
                     /locus_tag="CFter331_0134"
     CDS             152568..153200
                     /locus_tag="CFter331_0134"
                     /codon_start=1
                     /transl_table=11
                     /product="hypothetical protein"
                     /protein_id="IGS:CFter331_0134"
                     /translation="MQSDFIAQWGKANQDAMGVFFKSLAQAVPAMNQANTGPAAVTAD
                     SWKTLVRNHMEQAAGFSADKNAAVNAAWRHRRDQLDFGASAVALQGLADIQINLISRL
                     VESHVQNIRAVTEVSAQYLQNLALTRDGNDIMMALGQCVSGLEAAAKSNAIEGVGIAN
                     GIKPALTQWLQASVSEASGGETAAAGQNGNSQETVADVAKKAANPRGGRK"
     gene            153413..153691
                     /locus_tag="CFter331_0135"
     CDS             153413..153691
                     /locus_tag="CFter331_0135"
                     /codon_start=1
                     /transl_table=11
                     /product="dnaJ domain protein"
                     /protein_id="IGS:CFter331_0135"
                     /translation="MKDYYAVLGTDSDATAGALKNAYRRKASEFHPDRNTAPDAPARF
                     RDIQEAYDLLSDAVKRQEYDENRRRSLLENPLETAQQIWTTYMNKVLQ"
     gene            153688..154221
                     /locus_tag="CFter331_0136"
     CDS             153688..154221
                     /locus_tag="CFter331_0136"
                     /codon_start=1
                     /transl_table=11
                     /product="hypothetical protein"
                     /protein_id="IGS:CFter331_0136"
                     /translation="MMLSAFFEDLTKAYQAELEDLQSDSEGNDILASRLKSKRAQFAL
                     MMPMIETDPEMVAVAFHGGVDFTNPQALTMLLGEEPDDFPSWTEVADTVQFESWAQKL
                     AEIALQEPGGERFLITTVCLEYLHEKSNGSYQGTYSQSDSDDAVDEVESDDEEDGRDL
                     EIEGADWLAEQGFERLG"
     gene            154253..154966
                     /locus_tag="CFter331_0137"
     CDS             154253..154966
                     /locus_tag="CFter331_0137"
                     /codon_start=1
                     /transl_table=11
                     /product="hypothetical protein"
                     /protein_id="IGS:CFter331_0137"
                     /translation="MTNALVVKAANLIRNGDIAGAEFALVSLAETEGDYALVAALDTL
                     PPKDLLAVIREYDTSKESVVNLLVTPEQFARAVVMERLYGDHSHVRLRGMVNAVLFRD
                     DSQTGEFLEAIGDVDGGCEALIDYLSDRDEEVVHFVTYDTFNVNRTEEGDEVDKSEVS
                     DRDWKELTWLLKHEHPDMFEQIWPVLKKRMKERLRREMELERQEQELQEQKKLESEER
                     PAAAARPTAVVDPGEESAL"
     gene            155006..156217
                     /locus_tag="CFter331_0138"
     CDS             155006..156217
                     /locus_tag="CFter331_0138"
                     /codon_start=1
                     /transl_table=11
                     /product="hypothetical protein"
                     /protein_id="IGS:CFter331_0138"
                     /translation="MSDKHRNIDLVDKRPFFEKALAFGLKSRILDQEKCRAMIADAAK
                     GTVQVAAFFGTSHLHTDLENARQRIVNLISLYLEHTFSGDLQKAAESLRDNTFLSHSR
                     GGNEMLKALHGLPDSTVFGDTKGQGLKEFQDERTLAKPFSLNAYRKERKAREECAAVI
                     AAALWFAGDLGLARSELEFAGAETVIRTALLMRLGGGQEFPDRLGFARLIAAVRGNSA
                     AGAKLKISKKLLDDVPLEYRDVADKVRRDIEKQDALANAAVALDSLLNLVELRYFVRE
                     GGLEDVDGFDALVSKEWHKVTKGKEDPYSRLTIFMCIASGVKPKTTVSETEARAMIRR
                     VREHGFDSAAVSAFIRSSAPFEIKDNLLSLWENEFLPDAEQYLVDDDDLKYTRALKFL
                     KENCNIKVKSS"
     gene            complement(156271..156396)
                     /locus_tag="CFter331_0139"
     CDS             complement(156271..156396)
                     /locus_tag="CFter331_0139"
                     /codon_start=1
                     /transl_table=11
                     /product="hypothetical protein"
                     /protein_id="IGS:CFter331_0139"
                     /translation="MNIRLLRNEENLPGHEKVRSLGFRQQQTKVVECDHTYSVVR"
     gene            156484..157683
                     /locus_tag="CFter331_0140"
     CDS             156484..157683
                     /locus_tag="CFter331_0140"
                     /codon_start=1
                     /transl_table=11
                     /product="aminotransferase class I and II family protein"
                     /protein_id="IGS:CFter331_0140"
                     /translation="MSESPTPRRFSRIDRLPPYVFNITAELKMAARRRGEDIVDMSMG
                     NPDGATPPHIVDKLVEVSQRPDTHGYSASKGIPRLRRAISHWYKKRYDVEFNPDTEAI
                     VTIGSKEGLAHLMLATLDRGDTVLVPNPSYPIHIYGAVIAGADIRSVRMSPGVDFFAE
                     LERAIRESYPKPKMMVLGFPSNPTAQCVELEFFERVVKLAKEHNILVVHDLAYADIVF
                     DGWQAPSIMQVPGARDVAVEFFTLSKSYNMAGWRIGFMVGNKELVAALARIKSYHDYG
                     SFTPVQVAAIAALEGDQQCVKDICAKYQSRRDVLAKGLHEAGWMVDIPKASMYIWAHI
                     PEAYRHLGSLEFAKQLLEKAKVCVSPGIGFGEYGDEYVRFALIENEARIRQAVRGIKA
                     MLRDPKP"
     gene            complement(157707..158018)
                     /locus_tag="CFter331_0141"
     CDS             complement(157707..158018)
                     /locus_tag="CFter331_0141"
                     /codon_start=1
                     /transl_table=11
                     /product="putative addiction module antidote protein"
                     /protein_id="IGS:CFter331_0141"
                     /translation="MKDRMHDDAMAEVYRDDPAYAIQMLNSILADGDQSDLLIALRQM
                     TKAFGGMQTVAETAQLNPTQLYRILSPAGNPALSSLAAILKAVGLRLAVQAVAAPPAH
                     T"
     gene            158303..159535
                     /locus_tag="CFter331_0142"
     CDS             158303..159535
                     /locus_tag="CFter331_0142"
                     /codon_start=1
                     /transl_table=11
                     /product="FHA domain protein"
                     /protein_id="IGS:CFter331_0142"
                     /translation="MFVLCPQSPAWNESMIKISVISYNNVAPEAPLSAVFGREPKTLG
                     RSEENYFVLADPRNFVSRIQAEIKSDGIRQSITNLSRANPILLNGHEIDAEEEYDLQI
                     GDEIQIGLYLLRAEAQLNLMKDNPDMTNQSGQPSANPVKRVSGGKPLLSVSETRLAAL
                     AQLNLELAATANAALPTSPVRPLNTIPRAAANPAPAGPGEDSPAEPSASGEALVQAFM
                     KGAGLPAGSLASELTPEMMEIVGKLLATAVQGTIDLNASRALVKREAHADVTKVVVRN
                     NNPLKFFSDSQTVLIQMLRKKMPGFMGATEAMQDAYQDLQAHQVGVVSGMRATMNEML
                     QRFNPEVMERRSKKGGALDALMPSKRKAKLWDAYAERYQRIIAESSQDDFQTLFGKAF
                     LQAYERKVEKQRRETQHA"
     gene            159528..160346
                     /locus_tag="CFter331_0143"
     CDS             159528..160346
                     /locus_tag="CFter331_0143"
                     /codon_start=1
                     /transl_table=11
                     /product="phosphatase 2C family protein"
                     /protein_id="IGS:CFter331_0143"
                     /translation="MPEQSLLADMAVPVALSLAQLSHAGGRQVNQDSWGSVLQEDLAC
                     VIVADGVGGQYGGEIASNIVVHSIMEMFVEEASFGPRALQSYIEHAVAQLNRRQAQIP
                     RLKDMSSTVAVLLIDQTNRCALWGHMGDTRVYLFRRHKLLSATKDHSLIQQFVDAGHC
                     SPEQLRRHPRRSILSAAVGVEGSAPAEVTQNAVQIQDGDAFLICSDGFWEWISEAEME
                     QAASQVTSQASSAQEWLDLMHAVVKKNGSASNIPLDNCTAFTIRVAEPRSSASR"
     gene            160346..162097
                     /locus_tag="CFter331_0144"
     CDS             160346..162097
                     /locus_tag="CFter331_0144"
                     /codon_start=1
                     /transl_table=11
                     /product="phosphotransferase enzyme family protein"
                     /protein_id="IGS:CFter331_0144"
                     /translation="MLIAVQNNIKTPNPENMQNAKPLDPQETTAVENCLPKGTRLADF
                     EIIGVIGEGGFGIVYFAFDRSLRRMVAIKEYMPGTLAGRGPDKKVVVRSQRHRETFTI
                     GLKSFIKEARLLAQFDHPALIKVYRFWEQNNTAYMAMRYYEGRTLKSVVQNSPAQVTE
                     AWLKSMLKPMLEALDAMYRVQILHRDISPDNIMIQKSGEAVLLDFGAARQIIGDMTHS
                     LTVILKPGYAPVEQYADDAMMKQGPWTDIYSLSAVIYFAIVKSAPPTSVARMIKDPIL
                     SLQDGEYSGFSKEFLAAIDKGLAVKPDDRPQSIEEFRKLLDLELSVPMPMPDNEASAP
                     VAFRLPSRKKPGDEPTIANDRHARKRPVTPPSVLDKTLRAPAWWIGAAVAVLALGGYL
                     WLKPARLPKTPVAAARVAAPASVPTPAPAASPTASKQAAAPAEQVLDEETIAWETLKQ
                     QNGAPPQQIEAFLEKYPNGQHAGTARSGLAQRQDKGAENVAAAKPAVLKEAEVKAVDA
                     KVVNATGIISLTIKPWGNVLVDGSMKGVSPPLKKLILPEGKHQIKLLNPSFPDRVFEI
                     DVSPKKSRNIDYDFSSH"
     gene            162121..162594
                     /locus_tag="CFter331_0145"
     CDS             162121..162594
                     /locus_tag="CFter331_0145"
                     /codon_start=1
                     /transl_table=11
                     /product="hypothetical protein"
                     /protein_id="IGS:CFter331_0145"
                     /translation="MTPSFTRISSFAMLAAAVMLGACDTLDTITKPATAASTPGGSTA
                     TAAAAAVPEPPAPPAALTDGIALYNKGSYSAAIKRFTNTPEIWSADIATQTEALKYMA
                     FSYCVTSRKKLCRQQFDKALKLDPGFDLTAGEKGHPLWGPVFNQAKKAAATTAKK"
     gene            complement(162602..163519)
                     /locus_tag="CFter331_0146"
     CDS             complement(162602..163519)
                     /locus_tag="CFter331_0146"
                     /codon_start=1
                     /transl_table=11
                     /product="bacterial regulatory helix-turn-helix, lysR
                     family protein"
                     /protein_id="IGS:CFter331_0146"
                     /translation="MDQIKACRSFVRAVELGSLSAVAREQHSTQPTVSKTIAALEKQL
                     GVRLLERSTTSLTTTEQGKRFYERAKRVLEEFSEAVSDARGLTEKPTGLLRVNAPLGL
                     GQLRLNALVLEFLELHPEIEVELILNDRFVDLVEDGVDVALRLAGSLPPNMIARKIAS
                     AQRYLVAAPAYLARHPEIRRPEDLASHRYIGFARPANGEVSQLSGPGGTVQIATRSGY
                     LVNSSLAIRESFLMGAGLGICPSWLVHDLLESGQLRRVLPGWSAAGQEASLLYPSRRY
                     QSLRATIFMNFMTERIPQLPGFSAPHFGR"
     gene            163736..164845
                     /locus_tag="CFter331_0147"
     CDS             163736..164845
                     /locus_tag="CFter331_0147"
                     /codon_start=1
                     /transl_table=11
                     /product="amidohydrolase family protein"
                     /protein_id="IGS:CFter331_0147"
                     /translation="MNVCRLLFRSAVPATLAMAFSGAAVGLTLEDYTNPSPACFNRAT
                     QPHLTVADTHIHFRPFGGESVSYHDMLKLMADNGVVFGGVMGIGQRLPWDARPGCDSY
                     QDCRDLPANPTIKNDFVNAANFAEFKSPGRQLVFSMTFPDLARPAEIPALIALYDKEY
                     PGLFKLMGEANVVKQALFPNGHVPVTTAQIDQWADFMKILRERNIPLALHSDLGNDTG
                     EPTKYRLLLEHVLRTYPDNKIIWLHLGMSSQQVAMDPLNHILLLQGMLDRFPNLYLDI
                     SWGVLEQNYFSKYRQGYVDFINRNSSRIITGSDYVAYKNKQPAYNYADELKTSSAMNA
                     YLNNDAFRNIALGQTYLTLLGMNATYNAPQICPSR"
     gene            164969..166243
                     /locus_tag="CFter331_0148"
     CDS             164969..166243
                     /locus_tag="CFter331_0148"
                     /codon_start=1
                     /transl_table=11
                     /product="GDSL-like Lipase/Acylhydrolase family protein"
                     /protein_id="IGS:CFter331_0148"
                     /translation="MRHLKITAALALLSALALPAGITRAADSNPVQPAWSASWTASPQ
                     PVWEAGFALSTNIPASLSNQTIRQIARISLGGKRARVVLSNEYGTTPLTVGAAHIALT
                     ALAGSGSDILAGTDRVLTFGGRDVVTIAPGASAFSDPVDLELAPLAQVAVSIFLPQAT
                     PLTTFHWDGKQTAYIGPGNLAAAPLIKASQTLEARLFLSAILVEAAPAARVVAAFGDS
                     ITDGAGSTPDRNQRWPDQLAQRLVKQNVAVINAGISGARVLSDKMGVNALARFERDVL
                     NQPGLDSVILLMGINDIGWPGSSFTPQDPALAAQRLIDGYRQLIARARLHHVRIVGAT
                     LTPFEGALQDTALKGYYSASKEQTRQAVNHWIRSSGEFDAVIDFDAVLRDPKHRRRFL
                     PAFDSGDHLHPGDRGYRAMADAIDLATLLGSR"
     gene            166383..168458
                     /locus_tag="CFter331_0149"
     CDS             166383..168458
                     /locus_tag="CFter331_0149"
                     /codon_start=1
                     /transl_table=11
                     /product="NADH:flavin oxidoreductase / NADH oxidase family
                     protein"
                     /protein_id="IGS:CFter331_0149"
                     /translation="MSHPVYPHLLAPLDLGFTTLKNRVVMGSMHTGLEDRFFHYGKLA
                     EYFRARAKGGVGLIVTGGISPSRQGWLLPFGGTMNSVGDIHNHKRLTSAVHEEGGKIV
                     MQILHAGRYGYQPFVVSASAIKSPISPFKPRALSESGIQSTIAAYARCAELAQRADYD
                     GVEIMGSEGYLLNQFLSPRTNRRQDQWGGSIENRMRLALEIVRRMRAAVGERFIIMYR
                     LSLLDLVEGGNTGAEVVAVAQALEQAGVTLINTGVGWHEARIPTIVTSVPRGAFREAT
                     ARLKRAVKIPVIASNRINTPEVAEQILAEGDADMVSMARPFLADPEFVLKAQQNRADE
                     INTCIGCNQACLDHTFKRQRATCLVNPQACHETELVYRRTVKARRVAVIGAGPAGLSA
                     ATVAAERGHQVTLFEAAAQIGGQFNIAMQIPGKEEFSETIRYFHHRLKRTGVALQLNQ
                     RVSREQLAALGFDDVIVATGVTPRNLRMPGIDHPMVLSYLDVLQRKAPVGKRVAVIGA
                     GGIGFDLCEFLLHDAHVPLPVPIAEWMDEWGVDPLAVESGGLRPAATVVPVREIHLLQ
                     RKQSKVGAGLGKTSGWVHRSVMQRNGVQMLAGVDYQRIDDQGLHVSVGGVDRLLAVDN
                     VVICAGQESLHDLIPAEAIAPGKPGEAVKTMAQQTGLRYHVIGGASFASELDAKRAIR
                     EGAELAAAL"
     gene            168737..169669
                     /gene="pip"
                     /locus_tag="CFter331_0150"
     CDS             168737..169669
                     /gene="pip"
                     /locus_tag="CFter331_0150"
                     /codon_start=1
                     /transl_table=11
                     /product="prolyl aminopeptidase"
                     /protein_id="IGS:CFter331_0150"
                     /translation="MYPPLEPFKSGLLDVGDGHQVYWELCGNPDGKPAVFLHGGPGGG
                     CNADHRRLFNPEKYCVMLFDQRGCGRSTPHANLEANTTWHLVADIERLRGMLGAEKWL
                     VFGGSWGSTLALAYAEKHPQHVSELVLRGIFTGTHEEVQWYYQDGASRQFPDKWEDFL
                     APIPEAERHDMVAAYSRRLTGSDETAKLAAAKAWSVWEGSTVKLIPDPALAEAHDEPE
                     FAIAFARIENHYFTHGCFFEDDQLLRDVAQLRNIPGVIVQGRYDVCCTPKTAWALHKA
                     WPEAELYIVADAGHAYSEPGILHQLILATDKFAA"
     gene            169756..170289
                     /locus_tag="CFter331_0151"
     CDS             169756..170289
                     /locus_tag="CFter331_0151"
                     /codon_start=1
                     /transl_table=11
                     /product="hypothetical protein"
                     /protein_id="IGS:CFter331_0151"
                     /translation="MPSPLRLRHALPVLLAAAGMISPACGETLKNWFNDPFIQVRSAV
                     ADCPQPLGPLASEEEMRKETHWRSERGTTCWLAGKCDKSNSYLYDAPIARSVQTHFAT
                     EPGFARNSSLWLTFQRRFVWIEGCSADPAVDAAALETFVRAEPDIERVIVNLRIAGDS
                     KPPYPLAPNAMPLPPPK"
     gene            170448..170918
                     /locus_tag="CFter331_0152"
     CDS             170448..170918
                     /locus_tag="CFter331_0152"
                     /codon_start=1
                     /transl_table=11
                     /product="hypothetical protein"
                     /protein_id="IGS:CFter331_0152"
                     /translation="MKLSLIPLLFSALLVSDIVKADDLSMSIGDMLTDKDVMQAANAC
                     LLRHPKGANEFVENVYPMNHGMVGVVTADASGRRYDCNAELGTGKVRGSEPIVEPKGP
                     LFVSVRQMQAPPQGECFSSSPLVIGKQLQGWLLSQTGKCGGVSWNGIAAGAKSQ"
     gene            complement(170992..171123)
                     /locus_tag="CFter331_0153"
     CDS             complement(170992..171123)
                     /locus_tag="CFter331_0153"
                     /codon_start=1
                     /transl_table=11
                     /product="hypothetical protein"
                     /protein_id="IGS:CFter331_0153"
                     /translation="MLRQEFDAGRAGRLSMYGTNVHGGKKNGFRYRLAVYFYRCGII"
     gene            171341..172480
                     /locus_tag="CFter331_0154"
     CDS             171341..172480
                     /locus_tag="CFter331_0154"
                     /codon_start=1
                     /transl_table=11
                     /product="receptor ligand binding region family protein"
                     /protein_id="IGS:CFter331_0154"
                     /translation="MQNHAKTALLAAAVALTFGTAAQAQEQIVKIAHVGPITGPVAHV
                     GKDNENGARMAIDDLNARHLVIGGKKIQFVLQAEDDASDPKQATSVAQKLVDAKVAGV
                     VGHLQSGTSIPASKIYFDAGIPQISPSATSAKYTEQGFNTTFRVVANDSQLGAAMGRY
                     AAKTLHAKKIAVIDDRTAYGQGLAAEFLKDAKANGVEVVSTQYTSDRATDFSAILTAV
                     KAKQPDLIFFGGIDASAGTMLRQMRQLGITANFMGGDAICTGALPRLAGEGLIDDKVY
                     CAIAGGVENPAPLDAFKAAYKKKYNADIVQYAPYTYDAVMIIAKAMQQADSVDPKKYL
                     PALGKIQYTGVTGKIGFDSKGDIKNGTLSIYTFRNGQQTLLTLTK"
     gene            172511..173215
                     /locus_tag="CFter331_0155"
     CDS             172511..173215
                     /locus_tag="CFter331_0155"
                     /codon_start=1
                     /transl_table=11
                     /product="iclR helix-turn-helix domain protein"
                     /protein_id="IGS:CFter331_0155"
                     /translation="MAQAASRTGRLFMLMDALRSHRRPVTAARLAEQMSVSVRTIYRD
                     MQTLIELGAPVEGEAGLGYVLRAGFFLPPLMFSEDELEALVLGASWVRQQGDDGLAQA
                     AKSALSKIAAAAPLDLRDSMANTGLLAASYLEEAPGNNTLGPIREAIRRQHKINISYR
                     DESGSATERLVWPIALAFFEGKRLLIAWCELRNGFRHFRNDRINVLTLTKVRYPQQRS
                     VLLQAWRRENPFGDGE"
     gene            173309..173941
                     /locus_tag="CFter331_0156"
     CDS             173309..173941
                     /locus_tag="CFter331_0156"
                     /codon_start=1
                     /transl_table=11
                     /product="glutathione S-transferase, C-terminal domain
                     protein"
                     /protein_id="IGS:CFter331_0156"
                     /translation="MRLYHHPISSNARRVVMTAHHLGLPLELVLLDLSSAEQRKHLLA
                     INPNEKIPVLVDGEFILWESCAIMQYLADKTPGQTVYPAELQARADVNRWMFWSAQHF
                     APAISIFYWENFIKGLIGAGRPDPVELQRGLTDLETFAGVLDSHLARRRWVSGPGLTL
                     ADLAIAAPLMAAAAGHVPLQPYPNLRAWFERVQELDAWRQTTLEEELLIA"
     gene            174181..175866
                     /gene="aspT"
                     /locus_tag="CFter331_0157"
     CDS             174181..175866
                     /gene="aspT"
                     /locus_tag="CFter331_0157"
                     /codon_start=1
                     /transl_table=11
                     /product="aspartate-alanine antiporter"
                     /protein_id="IGS:CFter331_0157"
                     /translation="MEWLHELFKKSPEIALFLSLAVGYAVGKIRFGKFQLGGVAGSLL
                     VAVLVSQVGVQVDPGVKAVLFALFIYAVGYESGPQFFNSLGKQSIREIVLAAILALTG
                     LATVVVMAKLFGLDKGLAAGVAAGGLTQSAIIGTAGDAITKLGLDAAEVARLQGNVAV
                     GYAVTYVFGSFGAIIVCVNILPKLMGRSIREDAIKAETAMQAGVKVLGPEQHAALPEL
                     VGRLYEITQGKISVEEVENLDPATAITIERVKRAGQVIEVSPQLLLLPHDIVLVVGRR
                     EAVVSTSGFLGKEAYAVEGMELTMQHREVVLTNKEFHNKSVAEIRTQTAGDVRHGIYV
                     VQISRMGQVLPILPETIVQVGDVVSIYGAEQDVKRVADIVGYVIVPSAKTDFVYLGAG
                     LVAGLLVGLLVAKVGSIPLTLGSGGGALLSGLLFGWFRSRHQSFGAMPAGAVQILKDL
                     GLAGFVVVVGLSSGLQAVQTVRQQGFTIFGVGVVVTILPMILTMLIGRYILRYDNTAV
                     FAGALSGSRSANPAFGEVLDKAENAIPTVPFAITYALANVFLTLLGPLIVALV"
     gene            175928..177574
                     /gene="aspD"
                     /locus_tag="CFter331_0158"
     CDS             175928..177574
                     /gene="aspD"
                     /locus_tag="CFter331_0158"
                     /codon_start=1
                     /transl_table=11
                     /product="aspartate 4-decarboxylase"
                     /protein_id="IGS:CFter331_0158"
                     /translation="MDFSNPDKLALLSPFELKDALIQVASGADRAMLNAGRGNPNFLA
                     TTPRHGFFQFGLFAMSEAERSYVYMDGVGGFPQRDGIEARFEIFTKAHAGVDGVRFIE
                     AAVSYVRDQLGLSAGAFLYEMCVAILGCNYPVPDRMLSLSEKIVGQYIRQEMIGEQPF
                     IGNFDMYAVEGGTAAMTYIFNSLRENHILQAGDTIALGMPIFTPYIEIPHLNDYQLLE
                     LLIDAPPENNWQFTKKELDKLLDPKVKAFFLVNPSNPPSVRINDETLAYIAEIVRQRP
                     DLIILTDDVYGTFADDFVSLFAICPYNTILVYSFSKYFGATGWRMGVVATHENNVLDD
                     KIAALPEARRKELDLRYNSITTEPRALKFIDRLVADSRTVALNHTAGLSTPVQAQMTL
                     FSLYSLLDEPQNYKKSMKRIVLRRKEALYRALGLPLPVDADSVSYYHLLDMETLATEM
                     YGADFAKWMVKRLKPNEALFRLAEETGVILLPGRGFGTAHASARVSLANLNEYDYTNI
                     GTAIRKLALEFHALFEKGAGSGKAAAGKSKPVKSAKKTRK"
     gene            complement(177615..178886)
                     /locus_tag="CFter331_0159"
     CDS             complement(177615..178886)
                     /locus_tag="CFter331_0159"
                     /codon_start=1
                     /transl_table=11
                     /product="cytochrome c family protein"
                     /protein_id="IGS:CFter331_0159"
                     /translation="MKPAVIAAVIVFMSGVAVLALNGCGQQHADAEAAKPAAPAYVGA
                     AYAPTLKKQPSVAAMTALGRTMFSDPSLSASGKMSCATCHSPDHAFGPPNNLAVQLGG
                     KEMKTLGTRAVPSLRYIQNVPAFTEHFFDDDGDDSIDAGPTGGHNWDGRAPSTHDQAR
                     IPLLSAHEMGNASAAEVVEKLKKASYVAQFRATFGEDIFDNQEQAFKWALMALEVFQE
                     SPTEFYPYNSKYDAFLRQQTQLSKQELNGLRLFNDASKGNCASCHISEITASGAFPQF
                     TDYGLIAIGVPRNKNIPANADPKYFDMGLCGPDRTDLKDKTEYCGMFKTPSLRNVATR
                     QVFFHNGAFTSLEQVMKFYVQRDTQPQKWYPRDKDGKVRKFDDLPEAYHGNVNVEAPF
                     DRKPGDRPALTDGEIKDVIAFLKTLNDGYRP"
     gene            179717..181237
                     /gene="acpA"
                     /locus_tag="CFter331_0160"
     CDS             179717..181237
                     /gene="acpA"
                     /locus_tag="CFter331_0160"
                     /codon_start=1
                     /transl_table=11
                     /product="acid phosphatase, Burkholderia-type family
                     protein"
                     /protein_id="IGS:CFter331_0160"
                     /translation="MNNIQNVVVIFAENRGFDNLYGLFPGANGIPGVNPTSASSYVPQ
                     KDFDGSTLPVLPPTWGGMTLAGQSTVITQAQSANLPNKPFQIDDVNSPIAMSSTVITR
                     DLVHRFFNNQMQINGGKNDKFAAYSDAGGLTMGYYDGSKMKLWNIAKQYTLADNFFMG
                     AFGGSFLTHQYLICACAPTYPNADAATSPAKGNISAVTLDASGNLVGLTPGTGNPTSV
                     LNGAPVYQKDSTITPKDAAGMFYAVNTMQPPYQPSGNNAAAVAAYADPTKATTLPVQT
                     QTNIGDELTSKGIDWAWYAGAWNAALADAPNATRNVIYSGKVQFQPHHQPFNYYSRFD
                     PATATGAAERASHLKDFDASFLQDAAAGKLPAVAFYKPQGNLNQHPGYANVADGDAHI
                     ADVIAKLQASPQWKNMLIVVTYDENGGFWDHVAPPKGDRWGPGMRLPTLLVSPYAKKG
                     FVDHTQYDTASILRFITNRYSLPVLPGITARDKALVANGAKPMGDLTGALTPVPQE"
     gene            complement(181302..182282)
                     /locus_tag="CFter331_0161"
     CDS             complement(181302..182282)
                     /locus_tag="CFter331_0161"
                     /codon_start=1
                     /transl_table=11
                     /product="pyridoxamine 5'-phosphate oxidase family
                     protein"
                     /protein_id="IGS:CFter331_0161"
                     /translation="MSHPETAASSPANTPFHSGEQAVQQRVGVLEKMASRGQLLRSFM
                     PDQHREFFQQLPFLIVGSIDREQQPWASIVTGAPGFATSPDAEHLELHPHVLAADPLQ
                     QNLAHNAAIGILGIEPHTRRRNRMNGKVEKINAAGWTLKVDQSFGNCPKYIQARRPAL
                     IEDGAAAAPVVHRTEQLDAAMQNLIAGADTFFIASAFMGKPAAAGERQHGVDVSHRGG
                     KPGFVRIDDAKTLTVPDFVGNFYFNTIGNLVEHPRAGLLFIDFAGGDLLYLAVSAELI
                     WDGPEVAAFAGAERLLRFHVEQAIRVEASLPLRWGEAELSPALAPMGSWQ"
     gene            complement(182334..182972)
                     /locus_tag="CFter331_0162"
     CDS             complement(182334..182972)
                     /locus_tag="CFter331_0162"
                     /codon_start=1
                     /transl_table=11
                     /product="glutathione S-transferase, C-terminal domain
                     protein"
                     /protein_id="IGS:CFter331_0162"
                     /translation="MPSARPAHPIRLYRAALSGHAHRVQLFLSLLDLPFEMIDIDLRA
                     GEQKKPEFLAKNPFGQVPVIEDGEVTLADSNAILVYLASKYGDVGWLPRDPLGAATVQ
                     RFLSLAAGEIFRGPASARLATLFGMPLDHGAACATAKHLFTLLEPHLASRQFLTGTQV
                     TIADVAAYSYIAHAPEGGVTLDDYPHIRAWLGRVEALAGFVAMQATPPALAA"
     gene            complement(183109..183681)
                     /locus_tag="CFter331_0163"
     CDS             complement(183109..183681)
                     /locus_tag="CFter331_0163"
                     /codon_start=1
                     /transl_table=11
                     /product="bacterial regulatory s, tetR family protein"
                     /protein_id="IGS:CFter331_0163"
                     /translation="MPVATLTRDQVVDRILAAFRRYGYEGSSLSRLSEATGLGRSSLY
                     HYFPNGKEDMASAAMGAVGAWFTQHVLSTLNSREVSAIRLQRFAGKLTEYYANGTAPC
                     LMDVFTIGEAGSLFQQHLGARMRALMALLAEVAEQAGVDKVEAAVRAENAVVAIQGSL
                     IVSRALDSNGPFLRMIENFPAILLGPQSTE"
     gene            183846..184262
                     /locus_tag="CFter331_0164"
     CDS             183846..184262
                     /locus_tag="CFter331_0164"
                     /codon_start=1
                     /transl_table=11
                     /product="marR family protein"
                     /protein_id="IGS:CFter331_0164"
                     /translation="MFDHCLYFNTTALARVVEREWNAAYQPFDLTAPQGFVLRAVLRQ
                     PGLLNSELAGIFGIARPTATRLLDALLAKNLIERRPSAADGREWNIFPTAAALALDEP
                     INAVSAELAQRLRGQMGGERFDDSISALRGVRESIG"
     gene            184343..184597
                     /locus_tag="CFter331_0165"
     CDS             184343..184597
                     /locus_tag="CFter331_0165"
                     /codon_start=1
                     /transl_table=11
                     /product="hypothetical protein"
                     /protein_id="IGS:CFter331_0165"
                     /translation="MPAISRDVQKTAGRHAMLAALAVAAAAAGIILYFFAEPGLLDSQ
                     GACLAAHAADYGVTTQQLRSDVSRQPELVAALSSCSGMAP"
     gene            complement(184653..185300)
                     /locus_tag="CFter331_0166"
     CDS             complement(184653..185300)
                     /locus_tag="CFter331_0166"
                     /codon_start=1
                     /transl_table=11
                     /product="bacterial regulatory s, luxR family protein"
                     /protein_id="IGS:CFter331_0166"
                     /translation="MQRLLAQLGMCDFMLRMEIAGVNGVAQVQLFGSLPSAMLQQFGQ
                     PADDKTDPVRQHLVRSCLPLNWQVDQLCLLHGGQIYPLLKTKGVTQGMSVALHSKHTA
                     SRLDFYSNAAGPAVMSTAAQADALLLGVYLQEAAERLWRKVAPNQEPILSARELECLR
                     WSADGKTSSEIGLILGISQRTVYFHMKNVAMKLGVYSTRHAISRAVMMGIIKPNT"
     gene            complement(185403..186416)
                     /locus_tag="CFter331_0167"
     CDS             complement(185403..186416)
                     /locus_tag="CFter331_0167"
                     /codon_start=1
                     /transl_table=11
                     /product="response regulator"
                     /protein_id="IGS:CFter331_0167"
                     /translation="MNISLPVYQHPTLTILIDDSQSFLDSLAFQLPPHMARKVFHDTQ
                     AALEWLRDAYRHSPSKSQSIRVNYDEQAFSFERRTVAVDIEQIYRQSMNRRRFLLPSV
                     LVIDYAMPQMNGLAFCQAVQDLPCKKILFTGQADEKIAIDAFNRGLIDRFIKKSDHDA
                     LDHLELEIRSLQKEFFHAQSLTLKDLLSRHSYTFLSDPALETLVEQLCKRHGFVEYYL
                     FPNPTGILFFDMQGKATLMVVETEASLMSQLEVAQDYGAPLELLTGLREMRLVPFFSD
                     SGGMYTDALRHDWLSYCLPAQICFGAQDYYWALFDFPTHYLREPFYSLADFLRDQSAD
                     IKS"
     gene            complement(186471..187790)
                     /locus_tag="CFter331_0168"
     CDS             complement(186471..187790)
                     /locus_tag="CFter331_0168"
                     /codon_start=1
                     /transl_table=11
                     /product="his Kinase A domain protein"
                     /protein_id="IGS:CFter331_0168"
                     /translation="MIENISSWKSKRWRAWERAASRWWLSINTQFNDMANRVAILAWV
                     AVIGMPLYYVVWAYWFPQPYENLSLRLFCVALCGPIILIRHLRQRKWLAAYFFVCLTF
                     GLPFFFTFMFLMNDGSAIWGQSLLIGLILLFHFDTALAFLSYVIGTLLAYVVYSVVHG
                     SLMPLRPEMLEQVPIQLFAVFTVSLAKVGRKVLAREKLAGMATALATVSHELRTPLRS
                     INANARGLSRLLQENAPQATPSQVPMEKALARIELEVRHMNNVIDLFLLSASTGRENL
                     VPKDIVSMAAVVELMMQRYPFVNQEQRELVAITIRSDFRLLGQVELCSMVLINLLRNA
                     LTSIQRVGKGRIRIVLDGTRPRPRLLFIDTGCGIEAGRTSQIFERFYAYPESSGTGIG
                     LAFCKDVLEAWGARIRVVSRPLRYTIFVLDFPPIVQQKAADMRSLLN"
     gene            187906..189201
                     /gene="cqsA"
                     /locus_tag="CFter331_0169"
     CDS             187906..189201
                     /gene="cqsA"
                     /locus_tag="CFter331_0169"
                     /codon_start=1
                     /transl_table=11
                     /product="CAI-1 autoinducer synthase"
                     /protein_id="IGS:CFter331_0169"
                     /translation="MAALFGFSSESIGEKIMPLTESYHEPLILAAEQRLPAFVSTRLD
                     EYYTDRMEKLWGGEHLLHWSSPGPNAIYLSSNDYLCIAAEPRLIEAQAACLLRGEADL
                     LMSTVFVREGSAQPCLEKKMANFMGAEDGLITQSGWSANVGLLQTIAGPGVPVYLDMQ
                     AHASLWEGVHAAQTRPVPFLHNEVEHLRRQVLKHGAGVIVVDSVYSVSGSVAPLREVL
                     AVAEESGSILVVDESHSLGTHGPAGAGLVVQMGLADRVHFRTASLAKAFGGRAGFITC
                     SSKFKGYFLSTSRPAIFSSCMLRHELAWFDAALDFIRNADERRLALHRNARRVRDGLN
                     KLGYNVSDGTEQIIALEAGTEPKTQVLRKALEAEGIFGAVFCAPATPKNRSLVRLTLN
                     SGLTEVEIRQILQACAAIREKVQLADWSSSKRKAAAAVS"
     gene            complement(189246..189812)
                     /locus_tag="CFter331_0170"
     CDS             complement(189246..189812)
                     /locus_tag="CFter331_0170"
                     /codon_start=1
                     /transl_table=11
                     /product="hypothetical protein"
                     /protein_id="IGS:CFter331_0170"
                     /translation="MTPAGKPDGVKYAAFFRNLNLGRPNCPSKAQLEAAFISAGASAA
                     ASFLTNGTVVFTVKSEARAMKVLALARQILQAECGLREPAYIRSIDYLAGLVALDLFA
                     AIERGDVYECCISFLHADSVMPAALPLESKRRDLEIFHCTGSEALSVSRKIGSSPGSP
                     NAFLEKLLGLPATTRSWNTVRRLVLKHG"
     gene            complement(189809..190699)
                     /locus_tag="CFter331_0171"
     CDS             complement(189809..190699)
                     /locus_tag="CFter331_0171"
                     /codon_start=1
                     /transl_table=11
                     /product="beta-ketoadipate pathway transcriptional
                     regulators, PcaR/PcaU/PobR family protein"
                     /protein_id="IGS:CFter331_0171"
                     /translation="MSTAAYSLIFAPGPFYACALHLAYYNFNESMAMPNPSDVSDPKP
                     GDSYVQSFARGLAVLRSFGARAPAQTLTEVAAGAGLTRAGARRILLTLLHLGYVEMDG
                     RLFRLTPKVLELGFAYLSSLPVWTQAQPVMEDLVQSLRQSCSAAVLDGDDIVYVLRVP
                     AHKIMSINLGVGSRLPAYATSLGRVLLAGLPDETLVQRLAAASLPAHTAQTVVDPQRL
                     LEIIRQVRIQGWCMVNEELEPGLVSLAAPVFDRNGRVVAAINLSGQVNNPTPAHLLEH
                     CLPMLLAAAAKINLLVRAQK"
     gene            190803..191501
                     /gene="pcaI"
                     /locus_tag="CFter331_0172"
     CDS             190803..191501
                     /gene="pcaI"
                     /locus_tag="CFter331_0172"
                     /codon_start=1
                     /transl_table=11
                     /product="3-oxoadipate CoA-transferase subunit A"
                     /protein_id="IGS:CFter331_0172"
                     /translation="MINKIIPSVEQALATIHDGATVMIGGFGGAGQPAELIDALIAQG
                     ARDLVIVNNNAGNGETGLAALLKARRVRKIICSFPRQADSQVFDGLYRAGELELELVP
                     QGNLAERIRAAGAGIGAFFTPTGYGTELAKGKETREINGKMYVLEHPIHADFALIKAE
                     CGDRWGNLTYRKTARNFGPVMASAAKVTIASVHEIVELGSLDPESVVTPGLYVQRVVQ
                     VPRSATGPAGFKAA"
     gene            191532..192182
                     /gene="pcaJ"
                     /locus_tag="CFter331_0173"
     CDS             191532..192182
                     /gene="pcaJ"
                     /locus_tag="CFter331_0173"
                     /codon_start=1
                     /transl_table=11
                     /product="3-oxoadipate CoA-transferase subunit B"
                     /protein_id="IGS:CFter331_0173"
                     /translation="MNQSINKWSREQMAARVAQDIPDGAVVNLGIGLPTLVANQLPSD
                     REVILHSENGVIGMGPAPAAGEEDYDLINAGKQAVTLLPGGCYFHHADSFAMMRGGHL
                     DVCVLGAFQVSAGGDLANWHTGAADAIPAVGGAMDLAIGAKKTYVMMEHLTKTGESKL
                     VAACSYPLTGIACVSRIYTDLAVIDLSADGARVTAIVDGLSFEELQQLTSVPLVMA"
     gene            192204..193406
                     /gene="pcaF"
                     /locus_tag="CFter331_0174"
     CDS             192204..193406
                     /gene="pcaF"
                     /locus_tag="CFter331_0174"
                     /codon_start=1
                     /transl_table=11
                     /product="3-oxoadipyl-CoA thiolase"
                     /protein_id="IGS:CFter331_0174"
                     /translation="MSHAFICDAQRTPFGRYGGALASVRADDLGAIPIRALMARNPQV
                     DWQAVADVIYGCANQAGEDNRNVARMSALLAGLPLEVPGATLNRLCGSGLDALGTAAR
                     AIKSGEAGLMIAGGVESMSRAPFVMAKAESAFSRSARIEDTTIGWRFVNILMKQQYGV
                     DSMPETAENVAAEYGISRADQDQMALASQMKTVAAQNAGYFDSEITPVAVPQKKGETI
                     IVDKDEHPRATSLEALAKLKPVVRPDGSVTAGNASGVNDGACALLLADETNAAKHGLV
                     PRARIVAMASAGVAPRLMGMGPAPATLKVLALTGLNLAQFDVIELNEAFAAQGLAVLR
                     QLGLQDDDPRVNPNGGAIALGHPLGASGARLAATAVNQLQRIQGRYALCTMCIGVGQG
                     IAVVLERV"
     gene            193479..194018
                     /locus_tag="CFter331_0175"
     CDS             193479..194018
                     /locus_tag="CFter331_0175"
                     /codon_start=1
                     /transl_table=11
                     /product="isochorismatase family protein"
                     /protein_id="IGS:CFter331_0175"
                     /translation="MSYLCDASRATLIIVDLQEKLMPVIDDGALVLQRAVLLAQAAGL
                     LGIPVIGTAQQPLRLGRTVAPIDALLDRTIEKTSFDACAQAPFMAALCNGRDELVVLG
                     CEAHVCVLQTVLGLLHRQRRVKLVSDAIGSRRGSDKQAAIGRACAAGAEIVSSEMLMF
                     EWMGNSDHPEFRKILKLIK"
     gene            194161..194625
                     /locus_tag="CFter331_0176"
     CDS             194161..194625
                     /locus_tag="CFter331_0176"
                     /codon_start=1
                     /transl_table=11
                     /product="hypothetical protein"
                     /protein_id="IGS:CFter331_0176"
                     /translation="MDDMDLREEHWQKLKPLLLGGDADPGATGRDNRLFLQAILWVVE
                     SRSKWSALPPEFGRWQTAYVRFMRWNQADIWRQLANRLSDDSELQRKLEAIVAFGDEY
                     TRRATQRLTNKGNRDAYSSMLGKAARQKPCVSIEENTMAGAGSNWIWLLTRK"
     gene            complement(194664..195113)
                     /locus_tag="CFter331_0177"
     CDS             complement(194664..195113)
                     /locus_tag="CFter331_0177"
                     /codon_start=1
                     /transl_table=11
                     /product="proQ/FINO family protein"
                     /protein_id="IGS:CFter331_0177"
                     /translation="MNTPAVATTPNPVQTARVLLKELQEKFAVFRDYQPLAIGIDKQL
                     IALTPELNRKTLRIALGMHTNSLRYLKGMEKATHRFDLEGNSTDEVTEVHRTHATETL
                     RERFKKNAEQRKAQRAAEAAQEAAEKAARQHAEKLNQLTAKFSRNRG"
     gene            complement(195320..196270)
                     /locus_tag="CFter331_0178"
     CDS             complement(195320..196270)
                     /locus_tag="CFter331_0178"
                     /codon_start=1
                     /transl_table=11
                     /product="transcriptional regulator family protein"
                     /protein_id="IGS:CFter331_0178"
                     /translation="MYHPTTRVLAVLELLQTHGRMSGAEMASRLEVDSRTLRRYIVTL
                     EEMGIPITTDRGCHGGYALIAGFKLPPMMFTDDEALALSIGLLAARSLGLAEAAPAVA
                     SAQAKLERIMPANLKRRVSAVDETVKLDLSQAVSPADNAALVALSAAAQNRQRVHLHY
                     RSAGGDDSERDFDAYGLVYRSGRWYVAGMCHLRQDLRSFRLDRIRQVQLLEQSFIRPA
                     SFDALAHLAFSVATMPRAFAIEVLLKTDLKSARDHLFDAIGIFEQTADGVLVHNQSDD
                     LDWFARQLARLPFAFEIRHPPQLRDAVRICAQRLLALAGN"
     gene            196541..197188
                     /locus_tag="CFter331_0179"
     CDS             196541..197188
                     /locus_tag="CFter331_0179"
                     /codon_start=1
                     /transl_table=11
                     /product="lysE type translocator family protein"
                     /protein_id="IGS:CFter331_0179"
                     /translation="MNQSVNLWLYFMIVFGVIILPGLDMAFVLASALVGGRRSGLAAV
                     AGIVAGGVCHMTMGALGLAVVLKLWPSLFNLVLLAGAAYIAWIGWSLLRSESGFRFAS
                     ASPEPAPAKAPATTFYQGMLTSLLNPKAYVFMLAIFPQFLKIDAGPIWSQALVLWIIT
                     ALTQAGVYGFIAILSSRTRSWFDANPRGSLVAAQAVGALLIAAGIFTGIEGWQAI"
     gene            197218..197367
                     /locus_tag="CFter331_0180"
     CDS             197218..197367
                     /locus_tag="CFter331_0180"
                     /codon_start=1
                     /transl_table=11
                     /product="hypothetical protein"
                     /protein_id="IGS:CFter331_0180"
                     /translation="MQRTIFRQKILRRALQRRGGQNFPCFENEKLLLNQCIKLMARRL
                     LWIRP"
     gene            197549..198817
                     /locus_tag="CFter331_0181"
     CDS             197549..198817
                     /locus_tag="CFter331_0181"
                     /codon_start=1
                     /transl_table=11
                     /product="major Facilitator Superfamily protein"
                     /protein_id="IGS:CFter331_0181"
                     /translation="MRAFHLTWMAFFVCFFAWFACAPLMPLIKGQLGLSMAQIANINI
                     AAVAVTILVRLLVGPLCDRYGPRKTYTGLLLIGALPVFGVAMVQSYESFLFFRLCIGA
                     VGASFVITQYHTSVMFASNVVGTANAASAGWGNAGGGAAQALMPLLATALLMLGVSET
                     LGWRLALLVPGVFMLIMAALYWRYTQDCPQGNYADLRARGVAIEGGKKGGWASFRAAS
                     ANYRVWLLFVTYGACFGVEIFIHNIAAIYYVDHFGLSLKGAGMAAASFGLLALFARAL
                     GGWLSDKAALRGNLDSRAALLFVLMLGEGLGLLWFAHAGSVALAVVAMLTFGLFTHMA
                     CGATYALVPFIDRKALGGVAGIIGAGGNVGAVAAGFLMKGLGDTQQTLTMLGALVTIS
                     ALCAIAVRFSPEHKAQEQELHDLALATRNA"
     gene            198828..201389
                     /gene="nirB"
                     /locus_tag="CFter331_0182"
     CDS             198828..201389
                     /gene="nirB"
                     /locus_tag="CFter331_0182"
                     /codon_start=1
                     /transl_table=11
                     /product="nitrite reductase [NAD(P)H], large subunit"
                     /protein_id="IGS:CFter331_0182"
                     /translation="MKIIVIGHGMVGHKFLECLAEAGTPGMAVTVLCEEPRPAYDRVH
                     LSEFFSGKSAQDLSLVAPGFFEANSHIELKLNAKAQLIDSIARTVTVNVGGAIEILSY
                     DKLVIATGSYPFVPTLAGNQRKDCFVYRTIEDLEAMLECGKRSRSGVVIGGGLLGLEC
                     AKALRDMQLETHVVEFAPRLMAVQVDESGGRILRQKIEELGVTAHTQKNTLEIVDGKS
                     GTHRMNFDDGSHLDTDMIVFSAGIRPRDELARDSGLKVGERGGIVIDNSCRSSDPDIY
                     AIGECALWNGRIFGLVAPGYDMARIAAKHMLTVDGSTAVPEFSGADMSTKLKLMGVDV
                     ASIGDPHGKEAGSRSYQFTDERKQIYKKIVVSECGKYLLGGVMVGDASEYGTLLQMML
                     NRIELPASPEFLILPQADGQARVGLGVDALPETAQICSCNNVSKGDLCAAVSAGATSI
                     GALKSCTKAGTSCGGCVALVTQIMKSEMKKQGVAVNNHVCEHFPYSRQELFHLVKVGQ
                     IKTFGALLEQHGKGLGCDICKPVTASILASCWNDFVLKKEHASLQDSNDYFLGNIQKD
                     GTYSVVPRMAGGEVTPDGLIAVGQVAKKYGLYTKITGGQRVDLFGARVEQLPLIWEEL
                     IAAGFESGHAYGKSLRTVKSCVGSTWCRYGVDDSVGLAIALENRYKGLRAPHKIKFGV
                     SGCTRECAEAQGKDVGIIATEKGWNLYVCGNGGMKPRHAELLASDLDKATLIQTIDRF
                     LMFYIRTADRLQRTSVWRDNLEGGLDYLKQVVVDDKLHIAAELEADMQHVVDTYECEW
                     KHAVTDAETRKRFQHFVNSEQADNNVVFMQERGQIRPATIEERKRINIPVVVETV"
     gene            201399..201752
                     /gene="nirD"
                     /locus_tag="CFter331_0183"
     CDS             201399..201752
                     /gene="nirD"
                     /locus_tag="CFter331_0183"
                     /codon_start=1
                     /transl_table=11
                     /product="nitrite reductase [NAD(P)H], small subunit"
                     /protein_id="IGS:CFter331_0183"
                     /translation="MHNDQQSSNWIAVCQLDDILPDTGVCALVNGEQVAVFHVVDGEH
                     RVFAIGNYDPNAEAAVLSRGLVGSLGERIVVASPIYKHHFDLQTGECLEAPEHSVNAY
                     PARISEGKVWVAACI"
     gene            201743..202996
                     /locus_tag="CFter331_0184"
     CDS             201743..202996
                     /locus_tag="CFter331_0184"
                     /codon_start=1
                     /transl_table=11
                     /product="pyridine nucleotide-disulfide oxidoreductase
                     family protein"
                     /protein_id="IGS:CFter331_0184"
                     /translation="MHMNIANDTPSTARKPALAVIGNGMAGMRTVEELLKLAPDLYDI
                     TVFGAEPHGNYNRILLSPLLAGDKSMDDIMLNTPEWYRQHGITLHAGDPVTGIDRQRR
                     IVRSRAGIELRYDRLLLATGSKPFIIPVPGHQLPGVIAFRDIQDVETMLAAARSHRHA
                     VVIGGGLLGLEAANGLLRQGMDVTVVHVMDSLMERQLDKSAAVLLKKALEQKGLRFLL
                     NAQTAEIIGAEQVTAVRFKDGTEIPADLVVMTAGVRPNIELAQQAGLHCERAIVVDDT
                     LQTYDPRIYAVGECVQHRMATFGLVAPIWDQARVCGAHLAGAGHRRYVQQATATKLKV
                     TGVDLYSAGDFIGGEGSEDLVLRDPRRGIYKRLVIKGPHIVGAVLYGDVKDGPWYFEM
                     IQGRTDISALRSQLLFGQALCAQAA"
     gene            203009..205756
                     /locus_tag="CFter331_0185"
     CDS             203009..205756
                     /locus_tag="CFter331_0185"
                     /codon_start=1
                     /transl_table=11
                     /product="molybdopterin dinucleotide binding domain
                     protein"
                     /protein_id="IGS:CFter331_0185"
                     /translation="MDPVPTFPLLAASQLAGTLTTCPYCGVGCGVRATVRGDGQVDIA
                     GDETHASNAGRLCVKGSALGETVDLDGRLLHPQMRARHGDALQRVSWDAALDKVALGF
                     RSVIEQHGPDAVALYVSGQLLTEDYYIANKLMKGYIGSANIDTNSRLCMSSAVAGHKR
                     AFGADLVPLCYEDLELADLVVLVGSNTAWCHPILFQRIARIRETRPQMKLVVIDPRRT
                     ATCELADLHLPLKAGSDVWLFNGLLSFLARHDAADGSFIEAHTNGLEAALETAEAECA
                     DLAAVAKTCKLDPQDLLTFYEWFAANEKVVTAFSQGVNQSSSGTDKVNSIINCHLLTG
                     RIGKEGMGPFSITGQPNAMGGREVGGMANMLAAHMDLDNPRHRQTVQDFWQAPRMAQR
                     PGLKALDLFQAIEAGQVKAVWIIATNPVVSLPDADQVQRALAKCELVVMSDIIEKTDT
                     GAFAHVVLPALGWGEKDGTVTSSERRISRQRAFLPAPGEARADWQILCQVAQRMGYAG
                     FDFSAAHQVFDEHARLSSFRNGDAFGQRRVFNLAGLSGLDQAAFDALQPVQWPVVATS
                     AGEKQGTARLFADGRFAHADGKARFIATAPRAPQHAADSDYPLSLNTGRVRDQWHTMT
                     RTGKSPKLADHVPESFVDMHPQDALLYGVREGALARVSSRWGSMVARVQHGGGIARGS
                     IFVPIHWNGQSASDARVGALVNPVVDPVSGEPEFKHTPVLVEEFRVAWYGFVLSRGRP
                     VLDDVTHWTRIQGRRFNRYELAGRSPIADHGAWAADLLGVAIADADWLEYQDASAGIY
                     RAVHVVDDRIEACLFLSPRPDLPSRAWLAGLFVKEQLEDADRIGLLLGQPIAKGADTG
                     PTVCSCFSVGRNTICDAARKQGLTTVAQVTACLKAGGNCGSCVPEIKKLLTEISIVEV
                     V"
     gene            205821..207458
                     /locus_tag="CFter331_0186"
     CDS             205821..207458
                     /locus_tag="CFter331_0186"
                     /codon_start=1
                     /transl_table=11
                     /product="trehalase family protein"
                     /protein_id="IGS:CFter331_0186"
                     /translation="MVFFFAPSRRHYSRLAALILAAGLAIAAPTYADTSAVLNTAAYP
                     APPSELYPQLFSAVQTSQVFEDGKTFVDALPKGRPAAIEAEYLRTKERPGFALADFVR
                     QHFELPQDDPDAYVSDRSQSLQQHIAGLWPHLTQQPAKTSAASSLLPLPQPYVVPGGR
                     FREVYYWDSYFTMLGLLQNGKPQLIRAMVDNFASLIDRYGHIPNGNRSYYLSRSQPPF
                     YFKMVGLLSTQDPAAAYARYLPQLRREYGFWMDGERGLKPGTAYRRVVALADGAVLNR
                     YYDDRAVPRDESYAEDVNLARQSGRQPAEVYRDIRAGAESGWDFSSRWFADGKTLATI
                     ETTAILPVDLNSLLYGLENAIRLGCERVRDLACNGDFKQRAERRRVAVQKYMWDEAGG
                     YYVDYQWRKQQSTARPGAAAFYPLFAGIAEPVQAARVAQWAGKELLKPHGIVTTPVDS
                     GQQWDAPNGWAPLQWIAVDGLNRYGLHAQARDIATRWMGKVQQVYAGSGKLVEKYDVV
                     GSGAKAGGGEYALQDGFGWTNGVAMQLMTLYPELKRP"
     gene            complement(207469..208662)
                     /locus_tag="CFter331_0187"
     CDS             complement(207469..208662)
                     /locus_tag="CFter331_0187"
                     /codon_start=1
                     /transl_table=11
                     /product="sugar (and other) transporter family protein"
                     /protein_id="IGS:CFter331_0187"
                     /translation="MEQAQPGKLSPGLVIMMSIATGVAVASNYYAQPLLHTIAARFNI
                     SNGSAGLIVTVAQLGYALGLMLLVPLADMLERKKLIVIMTLLSACGLLITATAQSMAF
                     VLIGTALTGLFSVVSQVLVPFAATLAAPQERGKVVGHVMTGLLLGILLARTVAGYLSA
                     LGGWQTVYWFGAALMIVTAVLLGRALPRHHQSQSMSYPRLLGSILTLFVAEPVLRIRA
                     LLGAIIFAVFSVLWTSISFLLAAEPFHYSDGTIGLFGLVGAAGAMAASHAGRLADRGH
                     AGRSTSVGLALLLLSWLPLLFAKSSLLGLIVGILLLDLMVQAIHVTNLSVINHLHPDS
                     RNRLTAGYMTCYFIGGACGSVLSTAMYGYAGWFGVSMTGAGLSAAGLVIWLLAERKAE
                     PATQH"
     gene            208824..209303
                     /locus_tag="CFter331_0188"
     CDS             208824..209303
                     /locus_tag="CFter331_0188"
                     /codon_start=1
                     /transl_table=11
                     /product="hypothetical protein"
                     /protein_id="IGS:CFter331_0188"
                     /translation="MSQASEARPPFPPFTRETAAQKVRMAEDGWNSRDPQRVSLAYTV
                     DTIWRNRHEFPQGREQVVQFLTRKWERELDYRLIKELWAFDGNRIAVRFAYECHDAAG
                     NWFRSYGNENWEFDENGLMHRRFASINDLPIKESERKYHWPLGRRPDDHPGLSDLGL"
     gene            complement(209319..209591)
                     /locus_tag="CFter331_0189"
     CDS             complement(209319..209591)
                     /locus_tag="CFter331_0189"
                     /codon_start=1
                     /transl_table=11
                     /product="hypothetical protein"
                     /protein_id="IGS:CFter331_0189"
                     /translation="MTARLKAAIAAIVTRHRNADTLLTWSLMHQIENEAIAALTQADD
                     VDLMQINMLRAYPVAYPRTDDPVNFGNANRVPVVLSLIYNEYRRSH"
     gene            209793..211832
                     /locus_tag="CFter331_0190"
     CDS             209793..211832
                     /locus_tag="CFter331_0190"
                     /codon_start=1
                     /transl_table=11
                     /product="peptidase M3 family protein"
                     /protein_id="IGS:CFter331_0190"
                     /translation="MTAINPLLQDWNTPYGLPPFDLVKAEHFVPAFEVALPAHLAEID
                     AIAAQSAAPNFANTLAAFDASGRLNSRINLLFENLTASETSPALQAAEVELAPRLAAH
                     KNAIYLHAGLFARIAALYARRAELDLDPEQLRLLERVHLDFVRAGANLPPQSRARYSA
                     LTERLAALSTAFTQNVLADESGFSVQLEDEAALAGLPQFLRASAEAAAQQRGLPQGSH
                     VITLSPSLAEPFLTFSDRRDLREAVWRGRVARGAHAGAHDNRPVAAEIMALRQEQAQL
                     HGYPTYADYQLVDRMAGKPEAVSALLGKVWEPAKKKAEDDRAALTDMARSLGQPTPIA
                     AWDWRYLAEKVRQARYDLDDAELKPYFALENMITAMFDCAQRLFGLSFVEQHGVALHH
                     ADARLWEVRNRDNTLIGLFIGDNYARASKRSGAWMHIFRSQSGHDGGTLPVVINNNNF
                     AKADVSLLSFDDVRTLFHEFGHGLHGLLSQVKYERLAGTQVLQDYVELPSQIFENWAE
                     EEIVLQRHARHYQSGAAMPPALLEKLKRARQFDQAWATIMYAGPALIDMALHSLPNGS
                     KVDIAAFEAQQCELLGVPQDIGQRHHLSHFQHLFSGSDYAAGYYVYMWAEVLDADAYD
                     AFIEAGDPFEQKIAERLQRYIYSSGNKQDPALAFRAFRGRDPKVEPMLAKRGLIA"
     gene            complement(211942..212886)
                     /locus_tag="CFter331_0191"
     CDS             complement(211942..212886)
                     /locus_tag="CFter331_0191"
                     /codon_start=1
                     /transl_table=11
                     /product="S1/P1 Nuclease family protein"
                     /protein_id="IGS:CFter331_0191"
                     /translation="MKLTRQLFLTLIGSAACSTPLLLASPAALAWGDEGHMVVGLIAD
                     HYLTANTRAQVETILAADSSGLTATDIASEATWADKYRNSHRETASWHFVDTEISDGD
                     IDAACFGHPSLPANTPASGGVAQDCVVDKVDQFAIELRDPATTPAERLLALQFLLHFV
                     GDLHQPLHSSDSHDRGGNDETVSATGIAAGKLHAYWDTAFVNKLGTDQNKVAAALIAK
                     ITSAEVKQWQKQTPRDWSLEAFDIARTDVYGKLPTPDSSGKYKLPATYISNAGSVVAT
                     QLSRAGVRLAKVLNDALGGSASASSGSAILLSPFAGKK"
     gene            213124..213786
                     /locus_tag="CFter331_0192"
     CDS             213124..213786
                     /locus_tag="CFter331_0192"
                     /codon_start=1
                     /transl_table=11
                     /product="hypothetical protein"
                     /protein_id="IGS:CFter331_0192"
                     /translation="MPTMTQRQKLVLPGGHNKLLLHSCCAPCSGEVMEALIVSEIDFS
                     IYFYNPNIHPQREYELRKNENIRFAEQHGIPFIDADYDLDNWFARAQGMEHEPERGKR
                     CTMCFDMRFERSALYAHEHGFPVISSSLGISRWKNMEQINDCGARAAAHYPGVTYWDH
                     NWRKQGGSARMIEISKRENFYQQEYCGCVYSLRDSNRWRKEQGRERIKICEKFYGQAE
                     EQ"
     gene            213783..214001
                     /locus_tag="CFter331_0193"
     CDS             213783..214001
                     /locus_tag="CFter331_0193"
                     /codon_start=1
                     /transl_table=11
                     /product="hypothetical protein"
                     /protein_id="IGS:CFter331_0193"
                     /translation="MSANAKTAVEPWLAGTADPDNKPALLSAADRLASMEKLLAAFMQ
                     TLDRDEDAGAPHLMGQHRGCPCCSERGE"
     gene            complement(214021..214779)
                     /locus_tag="CFter331_0194"
     CDS             complement(214021..214779)
                     /locus_tag="CFter331_0194"
                     /codon_start=1
                     /transl_table=11
                     /product="oxidoreductase molybdopterin binding domain
                     protein"
                     /protein_id="IGS:CFter331_0194"
                     /translation="MSDKKKDLPKNRELQPELVQLQRRLFLRSGLSLGALSLLSGCNL
                     QDGDQVDKVLWAMSRWNDRVQSMLFRPSHLAPTYPASMITKPFPFNAFYDADSAPEID
                     GDTYKLEVSGLVRDKRSWNLAQLRALPQASQITRHICIEGWSAIGQWSGVPFRTFLAH
                     VGADTTAKYVGFKCADRYYSSIDMATALHPQTILALDFGQEPLPTEYGYPLKLRVPTK
                     LGFKNPKHIAAIFVTNENPGGYWEDQGYNWFSGS"
     gene            complement(214776..215435)
                     /locus_tag="CFter331_0195"
     CDS             complement(214776..215435)
                     /locus_tag="CFter331_0195"
                     /codon_start=1
                     /transl_table=11
                     /product="prokaryotic cytochrome b561 family protein"
                     /protein_id="IGS:CFter331_0195"
                     /translation="MATAEQPRVRAHIIHPLLVRIVHWINAFAIVCMVMSGWTIYNAS
                     PLFGFDFPRWATLGGWLGGAIAWHLAAMWLLVANGLIYIGYGVLAGHFRRHFLPLRPR
                     DLLRDATDALTFKLAHQPGIYNAVQRLMYIIVLLLGVLVVASGLSIWKPVQLDVLADL
                     FGGYDTARRVHFVAMAGIVAFVAVHLALVLIVPSTLLPMLTGRAPRHSPDKTEKQEQQ
                     A"
     gene            complement(215500..216066)
                     /locus_tag="CFter331_0196"
     CDS             complement(215500..216066)
                     /locus_tag="CFter331_0196"
                     /codon_start=1
                     /transl_table=11
                     /product="hypothetical protein"
                     /protein_id="IGS:CFter331_0196"
                     /translation="MAYGSIAAAQTAAPVVRVRATIDKVNPDSLEVSTKAGKKQTLKL
                     APDLMLFSVSHAAITDIKSDSFIGSAAVPLPDGSLKALEVHVFPAGMKVGEGHYAWDL
                     GKKSSMTNGTVGDVVVTSGRTITVKYPDGEKKIVVPADVPIVSLNKGDRSLLVAGAHG
                     VFFVSKAADGSDVVGRATVGINGVVPPM"
     gene            216271..216951
                     /locus_tag="CFter331_0197"
     CDS             216271..216951
                     /locus_tag="CFter331_0197"
                     /codon_start=1
                     /transl_table=11
                     /product="response regulator"
                     /protein_id="IGS:CFter331_0197"
                     /translation="MSILVIEDDPKTGAYLKKGLRESGYAVDLVRNGSDGLHMALENS
                     YDLVVLDVMLPGTDGWKIMGALRAKRDLPVIFLTARDHVNDRIRGLELGADDYLVKPF
                     SFTELLLRIRTLLRRGVVRESHELDFFQVADLQLDLLRRKVTRQGTDIVLTNKEFLLL
                     HLLVKRKGEPLSRTVIASEVWDMNFDSDTNVVDVAIKRLRAKIDNPFEHKLIHTVRSI
                     GYMFAEDP"
     gene            216948..218360
                     /locus_tag="CFter331_0198"
     CDS             216948..218360
                     /locus_tag="CFter331_0198"
                     /codon_start=1
                     /transl_table=11
                     /product="heavy metal sensor kinase family protein"
                     /protein_id="IGS:CFter331_0198"
                     /translation="MNAWRRQSLTARVTFLFALIACAIVATLGMYLYSSTRQALETRA
                     DYSLIGKVEHFRHLLHDLYNVKQMEDSPTLFETMLGSEQDVLIFAYPGQAPFVRVNPD
                     HMTPPPMTPQSLDQPLTLAQLHAGVRADGVRVRWVSALADVGGDGTQVVITGAHVMTQ
                     ESHILARYYWQVIGAAAVAVLLAALLGFLVLKRGFLPLTAMACRAAEVSPTNIAIRLR
                     EEDAPHELRRLAASFNAMLDRLADGYEHLSQFSADLAHEIRTPIGALMGQTQVTLGQV
                     RNAAEYQQVLESNLEELQRLSRIVENILFLAHADHAGLAVEKTPLVLADELHKIADYF
                     EGVAEERGIRLEVDASGKVQASPVMWRRAVSNLVVNAVRYAAPGSTVRLSGRPQAQGI
                     DVAVENQGDPIPPEQLERLFDRFYRGDQSRSEYTESNGLGLAIVRAIMLVHGGSAEVA
                     CSREGLIRFSLYFPEGAETV"
     gene            complement(218387..219346)
                     /gene="phnD"
                     /locus_tag="CFter331_0199"
     CDS             complement(218387..219346)
                     /gene="phnD"
                     /locus_tag="CFter331_0199"
                     /codon_start=1
                     /transl_table=11
                     /product="phosphate/phosphite/phosphonate ABC
                     transporters, periplasmic binding family protein"
                     /protein_id="IGS:CFter331_0199"
                     /translation="MLASCAFAKDDDAPRKITIGLIATTTAEDTQKRWQPVIDDFAKY
                     TKMEVRTVVSTNYSDILAGLKSNTIQVAWLSSKIALEAVEDNQSTIFAQMVKKDGSHG
                     YNSVLITPAKSPIKSFEDILANKGVYSFYDGDKSSTSGYLVPAYYAFAKNKVEPERLF
                     RNITVGNHKKNLQAVIAGQVDVATNNTEELERLKKESPEQFSKLRVVWSSPLIPNDPL
                     LYRKDLPAASKARIEDFFVTYGKPKNPASQPDVLQNILDLSGFQHSTDAQLKPIADLT
                     MFGLLRNNMYDSKLSTAQKQKAFEEITARFGKLSMALEMARIR"
     gene            complement(219315..219431)
                     /locus_tag="CFter331_0200"
     CDS             complement(219315..219431)
                     /locus_tag="CFter331_0200"
                     /codon_start=1
                     /transl_table=11
                     /product="hypothetical protein"
                     /protein_id="IGS:CFter331_0200"
                     /translation="MQPFSITTRTKQIGIYEEITENRTCIVFHARVLRFCQG"
     gene            complement(219524..220837)
                     /locus_tag="CFter331_0201"
     CDS             complement(219524..220837)
                     /locus_tag="CFter331_0201"
                     /codon_start=1
                     /transl_table=11
                     /product="haloacid dehalogenase-like hydrolase family
                     protein"
                     /protein_id="IGS:CFter331_0201"
                     /translation="MKSVKKTEDNTMLQKRRTLLTGGLVAGLAATALPSELLAKDSKA
                     AGLALDRAKWGTRNHQQLQALLARNGNSSAGYNPKRRPYAVFDWDNTSIMNDTEEALL
                     MYQINTLSFKLSPQEMGAIIRQNVPAGPFAADFKNAAGKAVDLEAICSDIDDDYQYLY
                     DNYEKLNGSRKLEEIRETAQFQDFRAKLYYLYEAVNETYGVNVGYPWVIYFFTNMSVA
                     EVQQLAEASNDHNLGLGLVKTKYTSPAAQPGQAGIVSVTHFHGIRLCTEIATLMDALQ
                     QSGIDVYVSSASLEDVVAVFATTPKYGYNVKREHVLGLRLETANGVFVNRYKAGWPLN
                     WGPGKTEVIKKELVAAKGYGPVFVAGDSDGDYDMLRDFADTQLGMIVNRMKKGKIGDL
                     SKLAADQIPAKSPRFLLQGRNELTGNWMPSEASIKYGKTGETLLG"
     gene            221168..222364
                     /locus_tag="CFter331_0202"
     CDS             221168..222364
                     /locus_tag="CFter331_0202"
                     /codon_start=1
                     /transl_table=11
                     /product="geranylgeranyl reductase family protein"
                     /protein_id="IGS:CFter331_0202"
                     /translation="MAWGGAAMSFDDTVADVLVVGAGPAGSHLAYLLAEQGLRVTIID
                     KQAFPRAKVCGGGLSRKAMDLLGFDLGPAMHRAIGGAILNYRNRDAILKEVEPMAACT
                     VVRSEFDQLLLDRACAKGVRFLAETAFVDATEGADAVSVTTSRGLLRCRLLLAADGAA
                     SAVRNKLFGKDLVAYVPAMEATVWPAPGTLERFGDRALFDFDGMPRGYGWIFPKRDHF
                     NVGVYSPFGGTALRQHLDRFIAAYASLQQPSRVEYQGYVIPLQNRRQLYQRGRVWLLG
                     DAAGLAEALFGEGIYFALKSATIAAKAIAADGLRAESALYSRLLRLELLPELRAAAWM
                     ARLIYRFPKLAFSHLVLNQQINHDFAGLISGQMGYRHCLLKTALGLPRWLLPSKAPGS
                     AADHSR"
     gene            complement(222433..222972)
                     /gene="ogt"
                     /locus_tag="CFter331_0203"
     CDS             complement(222433..222972)
                     /gene="ogt"
                     /locus_tag="CFter331_0203"
                     /codon_start=1
                     /transl_table=11
                     /product="methylated-DNA--protein-cysteine
                     methyltransferase"
                     /protein_id="IGS:CFter331_0203"
                     /translation="MNLFLHRIASPIGVILLVTDSQDRVRALDFEDYEPRMRSLLTTH
                     YGHYDLQAATAPSSAEPALQRYFAGELDALKDIEVATNGTSFQHRVWAALRQIPPARM
                     TTYGKLALQLGEHNGAARAVGSANATNPIAIIVPCHRVVGADGKLTGFAGGLERKAWL
                     LGHERAEAGDPESLRLPGF"
     gene            223194..223652
                     /locus_tag="CFter331_0204"
     CDS             223194..223652
                     /locus_tag="CFter331_0204"
                     /codon_start=1
                     /transl_table=11
                     /product="2Fe-2S iron-sulfur cluster binding domain
                     protein"
                     /protein_id="IGS:CFter331_0204"
                     /translation="MMSLQVNGLTVEVDVAADTPLLWVLRENLKLTGSKFGCGIAACG
                     ACTVHVGGNAVRSCSYPVSAVGQQAVTTIEAVAADPVGKAVQVAWIKHDVPQCGYCQS
                     GQVMTAVDFLKKKRHPSEAEVVAAMGGNLCRCGAYQRIKAAVLDASKSLA"
     gene            223681..225861
                     /locus_tag="CFter331_0205"
     CDS             223681..225861
                     /locus_tag="CFter331_0205"
                     /codon_start=1
                     /transl_table=11
                     /product="tat (twin-arginine translocation) pathway signal
                     sequence domain protein"
                     /protein_id="IGS:CFter331_0205"
                     /translation="MANSRPLKQSRRKFLKTSAVGGAGLVLGFFIPGLGRIAEAQAVA
                     LKISQPNAFLRVGADNSVVVQVSKADIGQGTLTALPMLLAEELDCDWSNVRAELAKGE
                     DVFRDPVFGMQMVGGSTSVAHSFQQYREVGARARSMLVAAAASEWKVDPASCKTAKGV
                     ITGPRGQRLSYGSVANAAMLLPVPDKVQLKDPKQFTIIGKATPRLDTAAKSSGQQKFG
                     IDLDLPGMKVAMLARAVPWGAKIGKLDDSAAKAIPGVRKIFTIPGIRGGQSVVVVADG
                     YWIAKKARDALNIEWDVSGVEQPSSEQLFASYREAVMKPGTPATKADVSALAASPKII
                     DAIFEFPYLAHAPMEPLNMTLHFSGDACTVWAGSQFQSNDREAIAKVLGLAPAKVEFN
                     TMMSGGAFGRRALPESENAVEAAYVAKAMRGTPVKIMYAREDDIKGGYYRPMHVHRVR
                     IGYDAHGKIAAWEHVIAGQSILGGSPFESSMVKDGVDSTMTEGVLESHYAIPNLALSV
                     HNMKANVPVLWYRSVGHSHNAFVMETLVDEIARSVGRDPVEYRASLFDKSAKRSKQAL
                     ELAVARSGYGKRKLPAGQAWGVAVHHGFNTSIAYVVEVSLKDGKPQVHRVTAGVHCNM
                     AINPRTIEAQIQGGVVFGISTTLPGNEITLKNGVVQQSNFSDYTPAYMASCPQVDIHV
                     VPSADAPTGVGEPPVPPIAPAIANAVAALTGKRLRKLPFDAVKA"
     gene            complement(225905..226021)
                     /locus_tag="CFter331_0206"
     CDS             complement(225905..226021)
                     /locus_tag="CFter331_0206"
                     /codon_start=1
                     /transl_table=11
                     /product="hypothetical protein"
                     /protein_id="IGS:CFter331_0206"
                     /translation="MDLLHWLACVEAGWLYAVINENHYYPSASLVLARKSCP"
     gene            226007..228184
                     /locus_tag="CFter331_0207"
     CDS             226007..228184
                     /locus_tag="CFter331_0207"
                     /codon_start=1
                     /transl_table=11
                     /product="tonB-dependent siderophore receptor family
                     protein"
                     /protein_id="IGS:CFter331_0207"
                     /translation="MKQIHHWLTMKTSTRLRAIASACAVVAGVKSQIALAQQQLPDVN
                     VTAERAHGDDYAPANTTTGLKIDAPLRDVPQTVNVIPQELIRDQGARSLQDVMKNIPG
                     VGLATGDGQRDAFVIRGFTALYDIFLDGVRDDAQYYRDLYNIDRIEVIKGPAAVLYGR
                     GSSGGLINRITKKPTFTPSGEIGVTMGSHYLRRTDFNINQPVSDTVAIRLDGALEDSG
                     GYRDQGYLKNRDLSPSLLWKDGNQSLLLQFDYQHQDRSIDFGVPGYRGAPASVSPSLY
                     YGARNAAANDYTVSDMRASTAQYKLRIDQDTALTNTLRYYQYTLDRNHTRIMSVNDLL
                     ATPTVTLGRGNIRRNEHGWFNQTELTHDLHFGDVTHKVLVGLEVGEQNKYQLINNSTA
                     APYVYTTSLFAPVLKDLPFTVQTAPQTRGVATQDTAAVYAQSLSSWTSSIKTLVGLRF
                     DRFGQKYDDQLPSNRDLQRTDNAVSPRFGVVWQPNNWQSYYASFSKSFQPSSESAPLA
                     ANNAQLAPEKTRNLEIGSKTELFDGRASFTAALYQLTRTDIKVTDPVNTSNLIPVGEQ
                     QSKGVELSFTGEVTPGWQIIAGYSYMNAKVTKAVGTVNSPLASAAAQTPLQGKTLAQA
                     PRHTASLWTLKSLDQWLPGIQVGGGLTYRGANYASIDNAVRIPGFVTTDLAAYYHPAQ
                     KGWNLALNLKNLFDKRYYISSNNDIGILPGAPRSVELSARYAF"
     gene            complement(228246..229277)
                     /locus_tag="CFter331_0208"
     CDS             complement(228246..229277)
                     /locus_tag="CFter331_0208"
                     /codon_start=1
                     /transl_table=11
                     /product="S-adenosyl-L-homocysteine hydrolase, NAD binding
                     domain protein"
                     /protein_id="IGS:CFter331_0208"
                     /translation="MSTFIFNELNFDNHEQVVFVAEEKSGLRGIIAVHNTNLGPAMGG
                     CRMWDYASEAVAVNDVLRLSRGMTYKNAVAGLPIGGGKSVIIGNPKSAKTPALFEAMG
                     EALERLGGRYITAEDVGTSPADMAHIAAKTKYVAGLGASGDPSPFTALGCFVGAQAAV
                     KHYLGRDSLEGLTVAVQGLGNVGYDYARRLHAAGAKLVVTDIDQAALERARAEFGAEV
                     VEIDAIYDVQADIYAPCALGATLNPATLSRLKAKIVAGAANNQLATAEVGELLRRKEV
                     LYVPDFVINAGGIIKVCYEYYDKPEADVEAHVREIGVTLAEIFRRADAEGLPTSVVAD
                     KLAEARFKQ"
     gene            229609..229851
                     /locus_tag="CFter331_0209"
     CDS             229609..229851
                     /locus_tag="CFter331_0209"
                     /codon_start=1
                     /transl_table=11
                     /product="prevent-host-death family protein"
                     /protein_id="IGS:CFter331_0209"
                     /translation="MFQEIGAFDAKAKLSELLRGVGHGQRYTITVRGKPVADLVPSET
                     SAQNDAKAAVASMQAFKKVLGLGAEDISEMISEGRR"
     gene            229848..230267
                     /locus_tag="CFter331_0210"
     CDS             229848..230267
                     /locus_tag="CFter331_0210"
                     /codon_start=1
                     /transl_table=11
                     /product="PIN domain protein"
                     /protein_id="IGS:CFter331_0210"
                     /translation="MILVLDASTALAWIYAREKPDEAACAERVLQATAEMEVVVPSLW
                     HTEIANALLVGERRKIITEAQAFDYLARLAKLPIATDNVMPATRQDQVMAIARAYGLS
                     AYDATYLDLALRTGAVLATFDGKLAAAMQGAGGALFK"
     gene            complement(230313..231572)
                     /locus_tag="CFter331_0211"
     CDS             complement(230313..231572)
                     /locus_tag="CFter331_0211"
                     /codon_start=1
                     /transl_table=11
                     /product="helicase conserved C-terminal domain protein"
                     /protein_id="IGS:CFter331_0211"
                     /translation="MSFSSLGLSPAILQAVAERGYVTPTPVQIAAIPAILRGGDVLAA
                     AQTGSGKTAAFALPLLQLLQDSPGEKPRRLRVLVLVPTRELAQQTAEAIRLLAQAAPQ
                     SLKIAALFGGVSINPQMMDLRGGADIVVATPGRLLDLIEHNAVSIAAVSSLVLDEADR
                     LLDMGFSDEIGRILALLPKQRQNLFFSATFPSAVHALAARMLHEPARIAVPALAQNQP
                     DIEQRAIAVDAGRRTQLLRHLLKQNNWGRVLVFVATKYAAEHIADKLHRAGIKAAAFH
                     GEFSQGARDEVLADFKASKLQVLVATDVAARGIDIAQLPVVLNYDLPRSAVDYTHRIG
                     RTGRAGKSGIAISFVSAETEAHFRLIEKRHQLKCEREQIAGFEPVVSAAPANDLNAES
                     SSDGGIKGKRKSKKDKLREAAALGKTD"
     gene            complement(231695..234178)
                     /locus_tag="CFter331_0212"
     CDS             complement(231695..234178)
                     /locus_tag="CFter331_0212"
                     /codon_start=1
                     /transl_table=11
                     /product="helicase conserved C-terminal domain protein"
                     /protein_id="IGS:CFter331_0212"
                     /translation="MNSAASAVGRFRPRLTLQTLGRGDGLLGMRPSGPFGPRGPNVTV
                     VQISWTYVTDDGLQWETAAPTALLNRRPPSSQTVEDEQGRRLLLRDLGAEADALDLVW
                     DLGLYPLPADTLQWRTDIAAQDAAQTLDSLWTLVQEDFFGDFWAEQLPGLQAKGWAIV
                     VRPGFAHESVPVDAWRLIVNPATGALLGKEVAARMRGREQAVTALGLPAGEGSWLLTL
                     GIEIDGELVDLVPLLAHLLQRDGRWLDARQIALIDDHALIMLRAPGGKRIEALAAPLK
                     AIVGSMLELLTDPLRKEGPLLLSSWDAYRLETMRLSLLDTQRERAGAHGAWQLQGDAG
                     LRALAQRLQGAGAPQAVSAPADLGVTLRPYQLHGVAWLQYLREHRLAGILADDMGLGK
                     TAQALAHLLIEKQAGRLDLPALVVLPTSLIFNWQAEARRMAPGLRVLALQGPERHRDF
                     PHMAEYDLLLTTYPLLWRDRAALEAQPFHMLILDEAQTVKNATARSAGAVRRLRARHR
                     LCITGTPLENHLGELWTQFDFLMPGFLGDMRSFTRLWRKPIEIGGQTLRAQLLAQRVR
                     PFILRRRKDEVASELPPRTETVKLVQLQGQQRDLYESVRLAADEQVRRVLKRKGFSGG
                     QITILDALLKLRQVCCDPFLLKGMEHPAAIERAKLELLRDMLPALVDEGRRILVFSQF
                     TEMLDLIAAELDAMQLPWLALTGKTPPAKRGALVAQFQSKTVPLLLISLKAGGVGLNL
                     TAADTVIHIDPWWNPAVQEQATARAHRIGQDQTVFVYKIVVEGSIEERIIELQARKAA
                     LAEGVLGSDAALATKFSSEDLQLLLAPLA"
     gene            complement(234175..234993)
                     /locus_tag="CFter331_0213"
     CDS             complement(234175..234993)
                     /locus_tag="CFter331_0213"
                     /codon_start=1
                     /transl_table=11
                     /product="fumarylacetoacetate (FAA) hydrolase family
                     protein"
                     /protein_id="IGS:CFter331_0213"
                     /translation="MRPPRPAASSNPKAAMSQTQQALSDAATILATRRKTGAQGARLP
                     LALRPPDAAAALAIQALVSAQIGDTITAWKCGMPAAGQPVAAPIYGGTVFSGGVCTAW
                     VRNGQVRIEPELAFILGHDLPPRPSPYSDAEVDAAIARTHLALELIDSRYSDPDEADF
                     LENLADGLLNQGLYLGPQVDAGRARNAAELAIEVDSGDTSNTKQLHGRHPAVNPRAPL
                     YWLVEFLRAAGQSLQAGQAVITGSYAGSFGLPVAQEIAIRYGDLGQLTVRFAAR"
     gene            235190..237340
                     /locus_tag="CFter331_0214"
     CDS             235190..237340
                     /locus_tag="CFter331_0214"
                     /codon_start=1
                     /transl_table=11
                     /product="prolyl oligopeptidase family protein"
                     /protein_id="IGS:CFter331_0214"
                     /translation="MSFLPQRTHTLGAFFLALMTSTSTLAASPPTPPAAAKQAWQETR
                     HGEIVSDDYHWLREKTNPKVIAYLKAENAYTQAMTKDLAPLSKKLYGEMKGRMKETDL
                     SVPTRRGNYYYYSRTEAGQQYPIICRRLAKADADFTYDASAREEILLDENQLAKGKEF
                     FHVESFSVSPDDRYLAYSTDTTGYRQYQLHVKDLGTGKLLDDSVERVTTLAWAADSQT
                     LFLVQEDATTKRSDLLLRLKLGDQPVEVYREAVEQFNLGVGNSGDRKFIELEAQSTDT
                     TEVSLLPADQPQGSFRSVLGRETGHRYHVDHRDGELFIMTNKDAKNFRLVTAPLATPG
                     PEHWKELIAHDPKVLLESFELFRDFLVVSEKSDAQERSRIYNFADRSWKTVQFDEAVY
                     TSHAGGTPEFTSRQYRLMYESPVTPPTVFDVDMASGERKLLKQQEVPGYDPLLYETRR
                     LWATARDGVKVPLWTVAKKGIKLDGSAPLLLYAYGSYGIPAEATFSNSRVSLLDRGVV
                     FAEAHIRGGNDMGEHWHDDGMLMHKKNTFYDFIDSAEYLVKQGWTSPQHLIIEGGSAG
                     GLLMGAVTNMRPDLFHAVHAAVPFVDVMNTMMDASLPLTTGEYLEWGNPNDKPAYDYM
                     RSYSPYDNIERKAYPSLLVTTGLNDSQVMYWEPAKYVAKLRAMKTDRNPLLLKVNMGA
                     GHGGASGRYDAIKERSFEMAWMLSQWGLLPAGKR"
     gene            237374..239566
                     /locus_tag="CFter331_0215"
     CDS             237374..239566
                     /locus_tag="CFter331_0215"
                     /codon_start=1
                     /transl_table=11
                     /product="prolyl oligopeptidase family protein"
                     /protein_id="IGS:CFter331_0215"
                     /translation="MQFLNTPSRLFAVTAVAAVATFVAALPAQAVSVAPVQDVSDVLH
                     GVTVKDPYRYFENVKDPKVQSWLKEQGESARKELDRIELRGQLEQRIAEISAATGDDI
                     RDVTRMPGNQVYYLKRARGEKQFKLVMRDSLQGPERVLVDPELDAKRIGVPHAINYFV
                     PAWDGKHVAYGVSAGGSEDASLYILDTASGKNVGEPIPRVHEALLGWLPDSKSLTYNQ
                     LKVLKPGDPDSETYLDSKVMWIKVGAPAAEAKAVFGPTVTTELGLARLDVGTIIFNPG
                     SRWMIARTTDTTLPEGFLFVADVADLDKPAVAWKKISSFDDKITDAELKGNDLYLLTH
                     DHAPRNRVLKLDLRHPDLKLAREVAAAPKDAVLEKFSLTSDALIGEVREGTSIVLRRY
                     AAGDVKGQNIPLPFKGAATVHNDPAHAYSDVLYTLNGWTELPRTLLLKGKVSSDPGLR
                     VNPPMPSLPEVEVVDVKVPSYDGALVPMTLLYKKGLKRDGSNPTLLDGYAAYGFSQTA
                     GFSPARMAWLERGGVLAYANVRGSGVYGDDWYRAGFKATKSNTWKDGVACAKYLIAEG
                     YATPKTLGVMGTSAGGIFVGRTVTTAPELFAAAIFNVGIMDAVRAEDSANGITNISEF
                     GSARNPKEFPALLEMSTYHNIKDNTAYPAVMLVHGMNDPRVDVWHSAKTAARLQAATS
                     SGKPILLRLDMQAGHGVGSTATQRYALSADIYSFLLWQMGKIKQADKG"
     gene            complement(239579..239707)
                     /locus_tag="CFter331_0216"
     CDS             complement(239579..239707)
                     /locus_tag="CFter331_0216"
                     /codon_start=1
                     /transl_table=11
                     /product="hypothetical protein"
                     /protein_id="IGS:CFter331_0216"
                     /translation="MPDREKSRNFFMALKIRRNKVGPYYSLLACLDCRKNVGNTCF"
     gene            239673..241928
                     /locus_tag="CFter331_0217"
     CDS             239673..241928
                     /locus_tag="CFter331_0217"
                     /codon_start=1
                     /transl_table=11
                     /product="glycosyl hydrolases related to GH101 family
                     protein"
                     /protein_id="IGS:CFter331_0217"
                     /translation="MKKFLLFSLSGTLLLLAVFSSQAQAAIVLENPLWHIVLDPGTLA
                     IRVTPAGAAAVQVSDGVGSHRVAALQSTADQAGWQWDDGAYRIEAKLSERDLMLTVRA
                     NAAGALTLIRQPGSAIGRGLILPLAEGHYVARDNKVWNDFILQKMGRLNTTQDLSLPL
                     WGMDHGKFSLHWLLTNPYNNQLDFSADGSGLALQASHTFTQLAPDTPMTLTLHLGDGD
                     LLAGAKHYRAWLLAEGRFESLAEKTAKSPGAAKLIGASHAYLWGSGLIAAKDVRSWPA
                     FLRILRSKNPLAIDLRRHFAPESRKALAEAGTNPARYQEKILVGAFNAGLNSLAREAW
                     QTDAPDVNRLASRYGELRSEVARAFGAALNADAKDWGGGVSGATMEQLRKAGLARLWL
                     GLGEGWEGGLWHPEAIAAGVKAGYLLAPYDSYETALPRGHNPDWATAHFGEKTYRDCA
                     IVLDDGRFKTGFNGFGHYTNPFCMRPLMEARVRAVQEKAGFNSWFLDVTAAGMLFDDY
                     RRRAAMTMAQNAYANAASTRWISEDRQLPAGSEDGNAVTAQGIFFAHGMQTPVIGWGD
                     KEMQKDKKSPYYLGNYYPPEEPSNMFKAVPLKALYRSIHFDPAARLPLYQAVFHDSVI
                     TTHHWLFDNLKLTNVRRENELAQLLYNVPPLFHLSEGTLASRLPLMQRQDAFFRPLHE
                     KLANQALTGFRWLSADRLLQQTGFADGTMQVANFSAEERSFNGRRFPPYSVTALTADG
                     KTTVFVSEDGR"
     gene            242103..243344
                     /locus_tag="CFter331_0218"
     CDS             242103..243344
                     /locus_tag="CFter331_0218"
                     /codon_start=1
                     /transl_table=11
                     /product="type I phosphodiesterase / nucleotide
                     pyrophosphatase family protein"
                     /protein_id="IGS:CFter331_0218"
                     /translation="MAVATLTTVFLYGCGGGEINVDPPAPVVDYSKHKALVIGVDGMQ
                     YEKLQEAIAAGQAPNLARFHLAKTYGGGIVGSVTEQVTSSGASWTTILTGVWANRHKV
                     TSNDDRFRNQADSVFKLIKDADARRRTASIVSWNTINNNFARDIDLRHITHAEKCSED
                     DQCVADKVSGLLVFGDVDFVFAHFDDVDNVGHSVGFVPAYQAAIQSTDARIGQVLAAL
                     QRRQQNHPDEDWLIIVTPDHGRSLPGGFGHGSQTLSEKTTFIATNKEANAQFNSPFKD
                     PADMAFNGLYGNATQADIVPTVLTHLGVKPDVPNYRIDGVPLLGQPSVRQLTARADDE
                     ARSVTLQWRNSGQPSGKPLTIYRDGKQIAQLDDAATTYIDQGLGVPDGVAELNYSVVL
                     DQIPVAYLARINAGKPAQVNP"
     gene            complement(243368..244387)
                     /locus_tag="CFter331_0219"
     CDS             complement(243368..244387)
                     /locus_tag="CFter331_0219"
                     /codon_start=1
                     /transl_table=11
                     /product="alpha/beta hydrolase fold family protein"
                     /protein_id="IGS:CFter331_0219"
                     /translation="MSNSFSFLLGGLLLSVALSAATAQTPAAPVYGLELQGFDYPYEL
                     KHYAFESQGKQLQMGYMDVAAAGAANGRTVVLMHGKNFCGATWEQTIKALSTAGYRVV
                     APDQVGFCTSSKPEHYQYSFQQLAINTHGLLEQLGIRKATIVGHSTGGMLATRYALLY
                     PEQTAQLVMVNPIGLEDWKALGVPYRTVDQWYQRELKLNADGLRKYEQSTYYVGRWKP
                     EYERWVTMLAGLNQGPGHELVAWNSALIYDMIFTQPVVYEFKDLSMPALLLIGDADTT
                     AIGSDAAPAAVKAKIGQYKVLGKQAAKSIPQATLVEFAGLGHAPQMEQPAEFHKALLS
                     WLAAH"
     gene            complement(244483..245532)
                     /locus_tag="CFter331_0220"
     CDS             complement(244483..245532)
                     /locus_tag="CFter331_0220"
                     /codon_start=1
                     /transl_table=11
                     /product="bacterial regulatory helix-turn-helix s, AraC
                     family protein"
                     /protein_id="IGS:CFter331_0220"
                     /translation="MRYSKGNSLASDDKASLTPNIALALTQVLAENGIAPATVLARFG
                     LTVSDLEDPSFRLSRRQTSGMIAHAIKLLPELPLGLLVGSKQTLNSLGMVGFAMMTSA
                     TFGEAIEHCRRYHKEGGTMVDIDFMATEHECTAVFHNPGDAAITPFLIEEVTAHLMNM
                     GQILLGSRKLLLRMELQYPAPAYAAHYRQLFNCPLQFSAQRNCIVADASLFAVPLDTH
                     NPLAQRQALEHLQRMAMRDPDTPDLIESIESAFRRNWASPPNMAEIAGTLNLTERTLR
                     RHLDQCGMSFQQIRAQMQERRARNLLETQRLTQCEIAEQLGFTDVRSFRRAFKAWTGE
                     TPGGYRSSRSSSNFQ"
     gene            245966..247186
                     /locus_tag="CFter331_0221"
     CDS             245966..247186
                     /locus_tag="CFter331_0221"
                     /codon_start=1
                     /transl_table=11
                     /product="FAD-linked oxidoreductase family protein"
                     /protein_id="IGS:CFter331_0221"
                     /translation="MEELKTVVRTTVAAGQSLRVVGSGHSFVPLVETGDALVSLRNMS
                     GVLSVEAGVADVWAGTDLKTLGEQLGASGHGMLNLGDINKQSLAGAVGTGTHGTGIGL
                     GSISTQVRGMTLVMPDGEPVTCSPTQEADLFAAARVAMGSLGIMAKIRIEVVPAYRLE
                     LVKQTMDLDACLDNAPVLAQQNRHFEFYWFPHTRKTVVKLMNQTEAQVSNQGLTSAME
                     LALENGVFGMLSRLVRAKPARAPGIARLIGKLVGGKAPVMVADCRRAFATERLVRFNE
                     MEYELPAGRGPEALRELVAYIEKNNVLVHFPVEYRYVKGDDIWLSPFYGRDSASISVH
                     QYVGMEHEPYFRAAEAIFLNHGGRPHWGKMHNLGARQLAGLYPRWDDFMALRDRIDPA
                     GVFINPLLKRYFGC"
     gene            247194..248405
                     /locus_tag="CFter331_0222"
     CDS             247194..248405
                     /locus_tag="CFter331_0222"
                     /codon_start=1
                     /transl_table=11
                     /product="major Facilitator Superfamily protein"
                     /protein_id="IGS:CFter331_0222"
                     /translation="MHGVKALPLQRWGILAIFCAALIMTQVFWYDFAPILTYVSGHYG
                     VSELSASLLILVFPVMSILVSALAGGLIDSRGYRLSLLIGTGLMAVCSLLRVIDSFWL
                     LVLAQTGIAVAVPFVVTPITVLVSDWFEARDEAKITGICAIAIFAGLALAMMVSPLLF
                     TAFHLAGSMAIHAVAAFLLFLLTYLFVRQRQYRAPAIQAKAKAQAPFQIKSNIALLVI
                     LVASFLIQGCFNAATTWLEVVWSARGFGIDDAGLAMAAVVAGGIVGAMIIPALATRAG
                     NTLGVMTACLVPSALLLYPLFSAGSAAWGVACGALLGFFWLPLLPLSLTVIDEAVPKS
                     HAGMAAGLFWTVGNAGVLAMTVLFERIKNLLGWQQAVIMLILCMAAVLCVLLRFAPAM
                     RRHLFIHSREA"
     gene            248402..249694
                     /locus_tag="CFter331_0223"
     CDS             248402..249694
                     /locus_tag="CFter331_0223"
                     /codon_start=1
                     /transl_table=11
                     /product="alanine racemase, N-terminal domain protein"
                     /protein_id="IGS:CFter331_0223"
                     /translation="MMPASIWPQDRGAPHDSYFSALNAELRRNGPARPCLVIDLDRLD
                     HNIALVRQVMGPGRSLRIVAKSLPSLALLDYVLLASGSSRLMAFHQPFLSEEARRFPQ
                     VDILLGKPMPVRAAAAFYDQLQGPFDAARQLQWLLDTPQRLAQYLTLAQQRGLSMRIN
                     IELDVGLHRGGVAEEKVLADMLEMIERNPAHLTFGGFMGYEPHVAKLPRAFGTQAQLH
                     EKVLQRYRDFMQVVSSSYPKLFHQGLTLNAGGSMSYRLYGEQPLINDISVGSAFLKPA
                     DFDLSLLAEHQPAMFIAAPVLKVLGGTRIPGADWIGKVAAWWNSNRRLTYFLYGGHWL
                     ARYESPRGLLEHPMMGYSTNQQFVNGSAATALAPDDYVFLRPTQSEAVMLQFGAMVIL
                     RQGKIVDYWPVLGSSDPGPSLQGASQVQTTHREIASHA"
     gene            249717..251081
                     /locus_tag="CFter331_0224"
     CDS             249717..251081
                     /locus_tag="CFter331_0224"
                     /codon_start=1
                     /transl_table=11
                     /product="aldehyde dehydrogenase family protein"
                     /protein_id="IGS:CFter331_0224"
                     /translation="MHAASRHAPMPDWATRADRLRRLRALVMDNRAAIAAAISADFSN
                     RPQQETELAEVFPSVAGIAHALRHGKRWMRVRRRATGLWFKPAASKLMPQPLGVVGIV
                     VPWNYPLMLAVGPLTAALAAGNRVMLKQSEYTPRFAALFAQLIGASFAADEIAVVNGD
                     AEVAREFSSLPFDHLLFTGSTAVGRHVMRAASEHLTPVTLELGGKSPAIVGPEADFDK
                     AVERILVGKLLNAGQTCIAPDYVLLPADKVQRFIDTAKRVFGKLYPDLAGNPDYTSIV
                     SAQHFARLQALADEAGHLGALAVPLSDSVSDAVSRRMSPLLLSGVNDGMRVMQEEIFG
                     PLLPLLPYGSLEQAIAYVNAHPRPLALYLFEKNRANIDQVMRNTVAGGVSINDTLLHI
                     AQDDLPFGGVGASGMGAYHGEYGFQTLSKMKPIFHQSAINGLSLFKPPYGKTFQMMMK
                     LLVR"
     gene            251151..252527
                     /locus_tag="CFter331_0225"
     CDS             251151..252527
                     /locus_tag="CFter331_0225"
                     /codon_start=1
                     /transl_table=11
                     /product="hypothetical protein"
                     /protein_id="IGS:CFter331_0225"
                     /translation="MHPIKPKASVLLLSAAWACCLLTAPLWAQQAARLGAELTPVGAE
                     KAGNKDGTIPAWSGGDVTAPGGYKAGQPRPNPYAADKPLASISAANLDKYAAKLSPGQ
                     VQLIKSIKGYRMDVYPTHRSCGYPDVVYQRSKENVGFAKIGQNGYELVEAKTAGYPFP
                     MPANGVEAMWNFKMRYQGEGLTWAYATAIPPKGGSGIGEPLIQEDYIMFPLSNPKNNT
                     IAGAKGVESLYLSPYIAPAQFAGDVTLSHAYIGKTNDIWLYFASQRRVRRAPTYSYDA
                     PILNDENLETIDQYTMYNGPLDRYDYKLVGKKEMIVPYNWNKVNAVENKIGDVVQPTF
                     LNRDLTRYETHRVWEIEATVKQGARHTFPKRTFYLDEDSWQILVQDLYDGQGKVQRVM
                     ESGVVMATELPACVQEGYASYDLSLGRYIAERIPAGQKQSDWLAGREGRVKESMFEPD
                     GLRRFATR"
     gene            252602..254539
                     /locus_tag="CFter331_0226"
     CDS             252602..254539
                     /locus_tag="CFter331_0226"
                     /codon_start=1
                     /transl_table=11
                     /product="hypothetical protein"
                     /protein_id="IGS:CFter331_0226"
                     /translation="MARKMAKGRRSGFKPSMVVALVWGSSTVFSQTARAEQFDLGNGL
                     RGSFDSSISFGMAVRTSSPNCAFIGQDNGGCASSDQIGIARRDPVNFNQSYDLTRLNQ
                     DNGNLNYKSGQVFSATLRGVHDLFLKAPDGWSGLMRAAWSYDFAADRTRYADLEPDAR
                     SHAVHDIRLLDAYVNKEFEIDEHPVRARVGNQVISWGEDIFIPGGINSINAIDVRRAH
                     SPGVQLKEIFRPAPILSLNAEVAKGLSVEGYYQTRWNGYEFDPVGTFFSTSDIVGRGS
                     TGAFLPTSLVNSVTGQFGLPPAPPGTVGDTGTRIIGVNPSTGLPFNRQLSASELGDPN
                     LNPLYGPLIHSGSVIPRGIDHNPRNSGQFGLSTRYTFPESGDELGLYYIRYHDKIPFA
                     SIRVNQGTTANPFGWQEIYLDYAEDRNLFGVSYNTRAGDWAFGTELSFRPKESTPIDP
                     TIISNPNNPYYCNADLNPANYRPTGYVCRGAVDQKKYQFHLTALNIFTPGGSFGGLLR
                     ALGATEGTFTSELAAAYYPDLDLNQGIPYSVTSDYRQPTKLSSGLVAQIGVNYPAAFG
                     GQASYAPDLSLSYGMSGVSASALPGFIQGAGAVVLGLTVDFKTKPATKMRVDYTHNYG
                     GGLSNLSRDRDFATFSFTTSF"
     gene            254563..256983
                     /locus_tag="CFter331_0227"
     CDS             254563..256983
                     /locus_tag="CFter331_0227"
                     /codon_start=1
                     /transl_table=11
                     /product="MMPL family protein"
                     /protein_id="IGS:CFter331_0227"
                     /translation="MSSSSTQGPAKDGRLQRLVAGLESVLFRRRFAVLLAFGVFTLCM
                     AVLTLGLRMSAGFEKTLPQQHEYIKTFNQYREALFGANRLIVVVHACHGTIWNPPVLR
                     QLLGVTEAVNYLQGVDRSSVMSLWTPNVFFTEITEEGFKALPITGGDIIPDKLNPQVI
                     ADIRGRVAAGGYLGNLVSRDQTSAMVLAELQDSDPQTGQALDYRVFNQLLEDKVRKRF
                     ENADVEIQIIGFAKAIGDIGEEASRVMEFFGIALLLTALSVYWYCRSLRLTMLPLVCS
                     LSSLVWQFGTLRLLGFGLDPLAILVPFLVFAIGVSHGVQQINFIVREIAAGRNTEQAA
                     RHSFTGLLIPGTLALVTAFISFITLTLIPIPMIRELAIAASIGVGYKIVTNLVMLPVA
                     ASYFSFSQEYAQRAIGRREQHSRWLGGLALVARPRNAWIVVALGAALFGVAVWQSQGR
                     HVGSLQAGAAELRPEARFNRDAADITARFDVGLDWLTVVFEVAPAGQLDACARPDAQL
                     FMDDFAQQMSGVPGVLSIRSVADVLKGVNAGLNEGNPKMATITRDARGLGSQFGSANN
                     QLHGFSSSDCRAQGVNLYLSDHKATTIKGVVAAVEQFRRTNRLDGVNIRLASGNAGVQ
                     AATNEVLERSELPMMLYVYAAILLLVLIAYRDWRAMLACCLPLTVATWLGYWFMKDLN
                     IGLTVATLPVMVLATGIGVDYAFYIYNRLQLHLGAGIAISDAVERTLHETGVATVFTA
                     LTLSIGVATWSFSPLQFQADMGKLLTFMFLVNMVMAVTLLPAFAVVLETIFPRRAGMP
                     RMTSSVAH"
     gene            256992..257990
                     /locus_tag="CFter331_0228"
     CDS             256992..257990
                     /locus_tag="CFter331_0228"
                     /codon_start=1
                     /transl_table=11
                     /product="BNR/Asp-box repeat family protein"
                     /protein_id="IGS:CFter331_0228"
                     /translation="MPSTSKNMRVIPAILCLLLAAAGANSSAAEAANSGWPTNRPAQL
                     RQQAAGTAMLAATSTAGGRIVAVGDHGVILLSDDGKRYRQARSVPTRTMLTSVIFIDR
                     NTGWAAGHDGVVLKTADGGEHWNLLRQQYGQEQPILSIWFGDADKGLAVGLFGMALGT
                     SDGGATWTEIKLSNGDAADRHLYRIVATASGTLLIMAEAGAVFRSEDGGKHWDVIDSG
                     EKGSLWSAAAFSENGASTVVAVGMRGHIIRSADDGKSWQPVASGTTQSLTDITQLSGR
                     ELAAGGMGGTMLRSTDGGRHFTLEHSAGDEPITALLKAPGGKGALLFSLAGVVAAP"
     gene            258106..258510
                     /locus_tag="CFter331_0229"
     CDS             258106..258510
                     /locus_tag="CFter331_0229"
                     /codon_start=1
                     /transl_table=11
                     /product="hypothetical protein"
                     /protein_id="IGS:CFter331_0229"
                     /translation="MTSTASANARNIADEAASIAGRYIAAWDETDAVRRRALIAAAFT
                     PEATYVDPMMSNAGHDGLDAMIGAVQQQFAGLRFKLHGNQDGHNNVVRFSWALAADGA
                     EPVAIGTDIVVLAADGRISSVIGFLDAMNLPV"
     gene            258561..259418
                     /locus_tag="CFter331_0230"
     CDS             258561..259418
                     /locus_tag="CFter331_0230"
                     /codon_start=1
                     /transl_table=11
                     /product="helix-turn-helix family protein"
                     /protein_id="IGS:CFter331_0230"
                     /translation="MGASQAAEKTGMEQAAHNRYFNDFATALRYWRDKRGYSQLRLSA
                     ESHISQRHISFLESGRSQPSRELILKLGTALDIPLRQRNVMLLAAGFAPAYQERKLSD
                     PELAAVKQALDFMLAQQAPYPALVVDRLWNLVMSNGPAAMMIRWLLDMPDSQPIPREG
                     VNVLQLMLDPQAIRKHLVNWQDVSADLLHWIQREAMSDGPGSEATRLLEQLLALPGIK
                     AASQTPNLDTRVLPFLAMTLRKDGVELNLFTSIATMGTPHDVTVHELRIESFFPADAA
                     TAAWFKSRG"
     gene            259488..260033
                     /locus_tag="CFter331_0231"
     CDS             259488..260033
                     /locus_tag="CFter331_0231"
                     /codon_start=1
                     /transl_table=11
                     /product="hypothetical protein"
                     /protein_id="IGS:CFter331_0231"
                     /translation="MTRKMLGTAAAAWAALLLAGCASSPVTTTIVVPDSLKVADTQTL
                     SLEVKATGVQIYQCAVAKADATQFEWRFVAPEADLFDNAGEKIGKHYAGPTWESTDGS
                     KVVGALQAHSDAPEAGAIPWLLLNAKSTDGIGVFGLTKSIQRLQTSGGNAPADGCDQA
                     QLGKEVRVPYKAIYRFYSAKP"
     gene            260222..261106
                     /locus_tag="CFter331_0232"
     CDS             260222..261106
                     /locus_tag="CFter331_0232"
                     /codon_start=1
                     /transl_table=11
                     /product="bacterial extracellular solute-binding s, 3
                     family protein"
                     /protein_id="IGS:CFter331_0232"
                     /translation="MHGAIKHGLTLFFILAPLAATAGDTLGKIRDSQTITFAYRQTAP
                     FSYTNDNKQIVGYSIDLCQKIADAVKRELKLPNLKVQYLPVDSSTRFSSIIDGKADLE
                     CGSTTNNAERRTRVGFTVPHFFSSVRMVVKNGSGIKNWSDLRNKTMVITKSTTTIDLV
                     NDRSNVRSLNIKVLEAQDDAESFAFVEQGKADAYAMDDVLLYSLRSTAKNPADYTILG
                     DPLSIEPYSLMLRKDDPAFKKVVDQEMVRLINEGELKKIYSYWFTQPNGPKGSNLNMP
                     MGYLLRDSLQYPSDKTAQ"
     gene            complement(261116..262123)
                     /locus_tag="CFter331_0233"
     CDS             complement(261116..262123)
                     /locus_tag="CFter331_0233"
                     /codon_start=1
                     /transl_table=11
                     /product="inosine-uridine preferring nucleoside hydrolase
                     family protein"
                     /protein_id="IGS:CFter331_0233"
                     /translation="MLARARRELKNALRSARSALLPALLLAPSLCLMCAPQPAYAAQA
                     GQVIVDTDIGDDIDDAFALGLLLNSPGFEILGFTSAWGDTGLRMQLLQRLLRETGHDG
                     IPIARGIATTSMTPFTQARWAQRGSLPEPAPPAVDFLLRQIRQHPGQITLIALGPLTN
                     IGAAITRDPATFGKLKRVVMMGGSVRAGYRKSEYAAPRPADKEYNIAADIPAAQKLFA
                     SGVPIVMMPLDSTQVRLDEVERGALFGHGSPLTDALTLLYHQWTDSYQPWSSTTPTLF
                     DAVPVAYLADRGICPTTPLRIVVDQDGYTREQPGAPNAEVCLALDKRLFMELFMQRLL
                     Q"
     gene            complement(262142..263293)
                     /locus_tag="CFter331_0234"
     CDS             complement(262142..263293)
                     /locus_tag="CFter331_0234"
                     /codon_start=1
                     /transl_table=11
                     /product="inosine-uridine preferring nucleoside hydrolase
                     family protein"
                     /protein_id="IGS:CFter331_0234"
                     /translation="MKPNSMRRRLLSTVFMLGLAVAATLPAQAQAAGKRKVIIDDDVG
                     GPRAAQLMAIQSPDVEVLGITIVSGSTWRDENIAHALRTLEVIGRSDIPVVPGSAFPL
                     LNTQEATRRWEALYGKLVYKGAWMDEKWPDGTIQSQPNYHAHDVVPQLAEGMPHTKAA
                     NEIAANFMIRKVHEFPGQVTILATGPMTNVALAISLDPSFAETAKEIVYMGGSLNPHQ
                     VLPSKSAEQFAREYINTPRLEFNFRWDPEAAKIVLRAPWKRIVMVPADPSTATELSAK
                     LLNDMTKSSTPLAQMVKKVTETGFPLWDELATAVWLDPALISKSDQLFVSIDTDFGAG
                     YGNTLSWPAAYAPQGLIASPTTVVREVNVPAFEKLMIRLMNLPTPAAAK"
     gene            complement(263351..264304)
                     /locus_tag="CFter331_0235"
     CDS             complement(263351..264304)
                     /locus_tag="CFter331_0235"
                     /codon_start=1
                     /transl_table=11
                     /product="alpha/beta hydrolase fold family protein"
                     /protein_id="IGS:CFter331_0235"
                     /translation="MHNAHGSGQPWRRLAAAACSALAIGTALLAPAAASAAPPAALPE
                     QKTALLFGAAIRYYDIGSGPVLVLVHGLGSSAKGDWGQVMLPLAQNHRVLALDQLGFG
                     NSDKPQIDYGIQTWVDFLGEFLRQNQVSDFTLVGESLGGWISAQYTIQALRGIAAGPS
                     LGLPKPARLVLSDSAGLHATMKRLFAPPPPGKPATVGASLAGEKQLLASVFHSPSYQT
                     DQALRDGLAWSLAKGDAWAIRAVRNPALLDETVDDKLGAIKIPTLVIWGEHDNLLPLQ
                     DGRYFASKIGGAELKIIAGSGHAPMIETPDAFLSALQPFLR"
     gene            complement(264397..266619)
                     /locus_tag="CFter331_0236"
     CDS             complement(264397..266619)
                     /locus_tag="CFter331_0236"
                     /codon_start=1
                     /transl_table=11
                     /product="tonB dependent receptor family protein"
                     /protein_id="IGS:CFter331_0236"
                     /translation="MYCAQKMVLTLGVALPFGAALAQTTGSTAPAATAEAPQSGSSLQ
                     LETMTVTAQRRVEKIKDVPISVTLLKGETLDVLNSGGQDIRVLAGKVPSLNIESSNGR
                     TFPRFYIRGYGNTDFSTFASQPVSLIFDDVVQENAALKGFPMFDLAGVEVLRGPQGTL
                     FGRNTPAGVVKFDSAKPNLDKVSGYYSVSDGTHNTANVEAAVNVPLSDQWAMRFSTLL
                     QHRDNWVTNNGGGTPFLEGYDEQAGRLQFLYKPDGTFNALFNIHARATTGSARLFRAN
                     ILEKGSDGFVAGFDPSQITTNAINTQSLHTAGGSARLSWNLDQVKLYSITGYETISSY
                     FSRGDIDGGTPTGPGFIPFQVQTGGGVADHKQFSQEFRVESKNEGPLNWQTGLYYFYE
                     DVAGNSSNFNSTTQLQTSYLQNRQKNTAYAVFGSLTYDVNDRLKLRGGLRYTEDKKDF
                     SNEVANNVTFTGPGAISENKSNVSWDLSANYALTKDISTYARVATGFRAPSIAAPSSS
                     VPITVANAETITSYEAGIKADLFNRRARANFSVYSFDVKNQQLTAVGGNSNSIMLINA
                     AKTVGRGAELDLEANLSERLRVTVGGSYNYTQIRDPNLLVAGCASCTMLNTQVRPGLY
                     SIDGNPLPQAPKWIANVTARYGIPMGNNDELFFYTDWAYRSKINFFLYNSTEFTGKPL
                     LEGGLRIGYKWDGDKYEVAAFARNITNKIVAVGGIDFDNRTAFINDPRMFGVQFRSNF
                     "
     gene            266626..266991
                     /locus_tag="CFter331_0237"
     CDS             266626..266991
                     /locus_tag="CFter331_0237"
                     /codon_start=1
                     /transl_table=11
                     /product="hypothetical protein"
                     /protein_id="IGS:CFter331_0237"
                     /translation="MCPRSFSHFSHPSVIDIDKPDLHEFLFCLFCLHRAQGSDQRRFT
                     RRLTRTDSCNAKTVPEFFRAGRNEKNGITICIGNILYTYEKQLWTADRAVRIANRCSA
                     GELDFGEESRYLLVRPAPN"
     gene            complement(267125..267892)
                     /locus_tag="CFter331_0238"
     CDS             complement(267125..267892)
                     /locus_tag="CFter331_0238"
                     /codon_start=1
                     /transl_table=11
                     /product="bacterial regulatory s, gntR family protein"
                     /protein_id="IGS:CFter331_0238"
                     /translation="MITGLLSETEMGPMRKNSGDTAPTPAKPAAKRGSGIVDQKIYDS
                     VLKAVMSQRLPPGTKLTEASLCELFAVSRTIVRKAIQRLAHDHILELRPNRGAIIAQP
                     TPQETREIFAARRAIEAAIVPLAAANATRAQITRLRQIVREEHASFHSGDHATWIRLG
                     GEFHILLSDSAGNPVLTRFLRELVSRCSLIIALYQAPGKTACPNDEHEHLIDAIAAGD
                     AVQAVRMMDQHLLDIERALRLSDDQHEVDLAEILDIA"
     gene            complement(268018..268185)
                     /locus_tag="CFter331_0239"
     CDS             complement(268018..268185)
                     /locus_tag="CFter331_0239"
                     /codon_start=1
                     /transl_table=11
                     /product="hypothetical protein"
                     /protein_id="IGS:CFter331_0239"
                     /translation="MVEVTSFACADKRLLQNDSSAAACLAAPFSACQNKQHATSIPVL
                     IADLNHNVLSA"
     gene            268172..269710
                     /locus_tag="CFter331_0240"
     CDS             268172..269710
                     /locus_tag="CFter331_0240"
                     /codon_start=1
                     /transl_table=11
                     /product="ABC transporter family protein"
                     /protein_id="IGS:CFter331_0240"
                     /translation="MTSTIPRLEIAHIRKAYPGVLANDDINLRVAPGEIHAVLGENGA
                     GKSTLMKIIFGTVKPDAGEIFWNGEQVHIANPHIARKLGIAMVFQHFSLFDTLTVAEN
                     IALGLASDISMPQLVTQIRQTGEKYGLELEPHRHVHTLSVGERQRVEIVRALLTNPQL
                     LILDEPTSVLTPQAVDKLFVTLRKLAAEGCSILYISHKLDEIRALCHSATVMRNGRVT
                     GNCDPRNETSAGLSRLMIGDELVRLQRERNPDSQRSERKLHLNRLSLPKAHLFATELH
                     DIECEVRAGEIVGIAGVSGNGQQELLAALSGEDQRAAPNMVMLAGRQAGQLAPNPRRA
                     LGLGLVPEERLGRGAVPGMTLAANMLLSHQKSPYVKRGMIDFDYTRKIAAHIIDRFKV
                     KASGPDALAKSLSGGNLQKFIVGRELERKPAVFVVAQPTWGVDVGAAAQIHAEILALK
                     KEGCAVLIISEELDELFALCDRLHVIAKGRLSPSIPIEQATREQVGLWMSGLWQDAPE
                     TAHG"
     gene            269703..270791
                     /locus_tag="CFter331_0241"
     CDS             269703..270791
                     /locus_tag="CFter331_0241"
                     /codon_start=1
                     /transl_table=11
                     /product="branched-chain amino acid transport system /
                     permease component family protein"
                     /protein_id="IGS:CFter331_0241"
                     /translation="MGNLWPWKLELRGTPSRTMTYLSPVLAVVLTMLLGALLFIALGK
                     DPLAGLKVFLIDPFNGKRAISELLLKSIPLILCALGLAVCFRANVWNIGAEGQFTVGA
                     MCAGAALVLIDVPGHAIPGGLGLFLMIVAGILGGAFWAGITALLRDRFNANEILVSLM
                     LTYVAQLLLMYAVNGPLKDPNGMNFPQSKVFSGEFMLPALLSGTRLHIGFAVTLVLAA
                     VMTVFMTRSLRGFSLFVGGAAPHAARYAGFSSRSALWTSLLVSGSFAGLAGAFEIAGP
                     IGQLLPSVSPGYGFAAIIVAFIGRLHPVGAVLGGLVMSLLYLGGELAQSRLGLPSAIT
                     GVFQGMLLFLLLASDTLIDYRLRRKAKV"
     gene            270797..271717
                     /locus_tag="CFter331_0242"
     CDS             270797..271717
                     /locus_tag="CFter331_0242"
                     /codon_start=1
                     /transl_table=11
                     /product="branched-chain amino acid transport system /
                     permease component family protein"
                     /protein_id="IGS:CFter331_0242"
                     /translation="MEQFASLIAASINAGTPLLLAALGLLINERAGVLNLGAEGMMLV
                     AAIAGFAVGYTTHSPLLGFLAGALSGVLMAALFSWLALVLATNQVATGLALSIFGAGL
                     SAFIGQRFVGLALPSQTLAIPVLKDIPFIGQALFQQHWMSYLALLLCAAIGWFIYRTR
                     AGLVLRAVGESPESAHALGYPVRWIRFAALLFGGACCGLAGAYLSLVYTPMWVEGLVS
                     GRGWIALALTAFATWRPARVLLGALLFGGVTILQFYLQGMGVTVPSQILSMLPYVATI
                     VVLALISRNPDWIRLNMPASLGKPFKPDAS"
     gene            271740..272882
                     /locus_tag="CFter331_0243"
     CDS             271740..272882
                     /locus_tag="CFter331_0243"
                     /codon_start=1
                     /transl_table=11
                     /product="basic membrane family protein"
                     /protein_id="IGS:CFter331_0243"
                     /translation="MKISRRASLAMLTALAAATLIGCGKKGETPAPAASATAPAAAPA
                     KAEPLKVAFVYIGPVGDAGWTFAHDKGRKAVEEKYGDKVKTTFVENVPESAADAERVI
                     RQLAVDGNKLIFGTTFGYMEAMLKVAKEFPDVKFEHATGFKTADNLAQYDVRTYEGAY
                     LAGVVAGKMSKSGKLGVVASVPIPEVIRNIDSFTLGARSVNPKATTRVVWVNKWFDPG
                     KEREAATTLIGQGVDVLMQNTDSAAVVQTAQEKGVYAFGWDSDMTSFGPKAHQAASMI
                     NWSVYYNKRVGEVLDGTWKTGSSWLGLKEDGIDLGAFNPDLPADIKALVAERKKAIID
                     GSAPIWKGPVVDNTGKEVVAKDAVADDAFLHGIKFYVQGVEGKVPG"
     gene            272965..273522
                     /locus_tag="CFter331_0244"
     CDS             272965..273522
                     /locus_tag="CFter331_0244"
                     /codon_start=1
                     /transl_table=11
                     /product="flavin reductase like domain protein"
                     /protein_id="IGS:CFter331_0244"
                     /translation="MKTAAKQDFPVSEIRRYLEPGPIVLVTSKWRRQVNIMTMGWHTV
                     MEFSPSLVGCVIAGGNHSFELIRNSRECVINIPAAKMIDTVVGIGNCSGAEVDKFARF
                     KLTEVKADKVKAPLIQECFASLECRLADDSLVEKYNFFIFEVVKAHVSTSPKYPQTLH
                     YTGNGVFTVSGKNISRRALFRPEHL"
     gene            complement(273705..274184)
                     /locus_tag="CFter331_0245"
     CDS             complement(273705..274184)
                     /locus_tag="CFter331_0245"
                     /codon_start=1
                     /transl_table=11
                     /product="3-demethylubiquinone-9 3-methyltransferase
                     family protein"
                     /protein_id="IGS:CFter331_0245"
                     /translation="MVSKNTIFLWFDSAALDAAKFYSETFPDSTVGTVYRTPGDYPAG
                     KEGDILMVEFTVMGIPCIGMNGGPSIKHNEAFSFQVATDDQAETDRLWNAIVGNGGEE
                     NACGWCKDKWGLSWQITPRVLMAAISDPDRAAAKRAFNAMMTMKKIDVAAIEAARRG"
     gene            274536..275966
                     /locus_tag="CFter331_0246"
     CDS             274536..275966
                     /locus_tag="CFter331_0246"
                     /codon_start=1
                     /transl_table=11
                     /product="transposase DDE domain protein"
                     /protein_id="IGS:CFter331_0246"
                     /translation="MGRFIEGRARTQGILLPEQLDDYVTESNPVRVVDVFVDELDLDQ
                     MGFDGVNPAETGRPAYHPSVFLKIYIYGYLNRIQSSRRLEREAQRNVELMWLTGHLKP
                     DFKTIASFRKNNGKAISSVCRQFVVICQRLGLFSEALVAVDGSKFKAVNNRDRNFTSA
                     KLQRKMEEIESSIARYLTVLDASDRQEPERKQATTVRLQEKIAALKVQMQGLKEVEIK
                     LEQAPDKQISLTDPDARSMKTRGTGVVGYNVQTAVDAKHHLIVAHDVTNVGIDRDQLS
                     SMSELARTAMATESLTVIADRGYFKGEEILACHEASIDVIVPKTVTSNATAEGRFGKA
                     DFIYDVQTNEYRCPAGQRLIWRFTNKEKGLNLHRYWSSHCQQCPLKQQCTASPQRRVT
                     RWEHEAVLDAMQARLDQTPDAMRIRRQTVEHPFGTIKAWMGSTHFLTKTINRVSTEMS
                     LHVLAYNIKRLINILGVGRLIQVMSA"
     gene            276941..277066
                     /locus_tag="CFter331_0247"
     CDS             276941..277066
                     /locus_tag="CFter331_0247"
                     /codon_start=1
                     /transl_table=11
                     /product="hypothetical protein"
                     /protein_id="IGS:CFter331_0247"
                     /translation="MNDLKKEIRSNFQVRVQVEGASACDESLRQLETGSGAMDLK"
     gene            complement(279431..279544)
                     /locus_tag="CFter331_0248"
     CDS             complement(279431..279544)
                     /locus_tag="CFter331_0248"
                     /codon_start=1
                     /transl_table=11
                     /product="hypothetical protein"
                     /protein_id="IGS:CFter331_0248"
                     /translation="MNGIPFIKNKLRQLGAPYDSTLEYETDGKKIVTRIYQ"
     gene            281351..281464
                     /locus_tag="CFter331_0249"
     CDS             281351..281464
                     /locus_tag="CFter331_0249"
                     /codon_start=1
                     /transl_table=11
                     /product="hypothetical protein"
                     /protein_id="IGS:CFter331_0249"
                     /translation="MDRLNALKKSVTDKDTIDSYWYRHLLDAIVACSRTKM"
     gene            282047..282184
                     /locus_tag="CFter331_0250"
     CDS             282047..282184
                     /locus_tag="CFter331_0250"
                     /codon_start=1
                     /transl_table=11
                     /product="hypothetical protein"
                     /protein_id="IGS:CFter331_0250"
                     /translation="MSDFFIFCASEMERMGSKYDHIHLSDKHKEFVGSPHFVLMKNNE
                     Y"
     gene            283343..283717
                     /locus_tag="CFter331_0251"
     CDS             283343..283717
                     /locus_tag="CFter331_0251"
                     /codon_start=1
                     /transl_table=11
                     /product="hypothetical protein"
                     /protein_id="IGS:CFter331_0251"
                     /translation="MDWEPISEASLWDKINAAEIRMNPQQARLWEAIRVSPHKWEEKS
                     YGELGNGFWIVAIIGTTVIWYNDIEDGFNRSRYTSFGTMDEYWCNQDELEMALQYVLN
                     FIETGQELGSRINPPMPGKWSR"
     gene            287498..287899
                     /locus_tag="CFter331_0252"
     CDS             287498..287899
                     /locus_tag="CFter331_0252"
                     /codon_start=1
                     /transl_table=11
                     /product="hypothetical protein"
                     /protein_id="IGS:CFter331_0252"
                     /translation="MAFIYDDINRKAHDPERDVTIVPSTKFYDTSELPYCYESKQCNF
                     TFLSSFKYETKTVTLKNGKISEAKIPIEAHIQEKPLWMTFALSGCGIEFAKLHYDSVK
                     NAIEEGMFCLEMHGEECLSTVPKFRVVFVPD"
     gene            288292..288570
                     /locus_tag="CFter331_0253"
     CDS             288292..288570
                     /locus_tag="CFter331_0253"
                     /codon_start=1
                     /transl_table=11
                     /product="hypothetical protein"
                     /protein_id="IGS:CFter331_0253"
                     /translation="MKKQILSISPVQTAKVVALLYFAISFPIFVLMSLFFLIVPGTKA
                     PMMVPMLVLPFIYLVVGFVFTVIGAWVYNLIAKWVGGIEFTTADIENS"
     gene            complement(288640..289086)
                     /locus_tag="CFter331_0254"
     CDS             complement(288640..289086)
                     /locus_tag="CFter331_0254"
                     /codon_start=1
                     /transl_table=11
                     /product="lumazine-binding family protein"
                     /protein_id="IGS:CFter331_0254"
                     /translation="MFKKWMHLCAAVICSMSIAHGAAAAPDEERVAEQVEQLRAAMLH
                     PGDRAALDRLALDELSYGHSNGKVQDKAEFIGALVSGASDFTSIALSDQSVKISGDTA
                     VVRHTLVAVTNDSGKPGNVSLKILMVWKKDSGHWRLLARQAVRFNA"
     gene            289332..290171
                     /locus_tag="CFter331_0255"
     CDS             289332..290171
                     /locus_tag="CFter331_0255"
                     /codon_start=1
                     /transl_table=11
                     /product="short chain dehydrogenase family protein"
                     /protein_id="IGS:CFter331_0255"
                     /translation="MSDKTNNVEGGARYQRLLLTGAGGGLGKVLRPRLAAFAATVRVS
                     DLAATLTEDGAPHEEVQPCDLADRAAVDALVAGCDAIVHLGGVSVERPFEEILEANIK
                     GVFHIYEAARRHGVKRVVFASSNHVTGFYRQDQVIDSHDLRRPDGYYGLSKSYGEDMA
                     QLYFDRYGIQTVSIRIGNSFPTAKDRRALACWLSYDDLTELLRCSLFTPQVGHTVVYG
                     MSDNNGVWWNNRHAAHLGYTPRDSSEQFRAAVEAQPLPAADDPLRIYQGGMFTVAGPF
                     DLQ"
     gene            complement(290250..291827)
                     /locus_tag="CFter331_0256"
     CDS             complement(290250..291827)
                     /locus_tag="CFter331_0256"
                     /codon_start=1
                     /transl_table=11
                     /product="aldehyde dehydrogenase family protein"
                     /protein_id="IGS:CFter331_0256"
                     /translation="MNITGEMLIGQSAVRGAEGTLRAVNPATNEKIGPDFGAGGVTEV
                     DRACTLAQQAFDSYRATTAQQRAEFLEEIAGGILALGPALIERAAQESGLPTARLEGE
                     RGRTVGQLRLFASVLRAGNYLGATLDSALPERTPPRSDLRLRKIAIGPVAVFGASNFP
                     LAFSVAGGDTASALAAGCPVVVKTHNAHPGTSELVGRAIQQAVAACKLPEGVFSLVIG
                     AGNEVGQALVSHPAIKAVGFTGSRQGGLALVRAAAQRREPIPVYAEMSSINPMFLLPH
                     ALAARAAKIGTAFVDSLTMGVGQFCTNPGLVIGLAGEHLVQFQEAALQALKTKAAGTM
                     LTPGIHDAYVAGVERMGALAGVDTLGQGQAPAAPCAAQATLFSTDAATFLATEQLEDE
                     IFGPSSLLVACRDEDEMRAVAEHLAGQLTATLQLDEEDHALARKLLPTLERKAGRILV
                     NGFPTGVEVSYAMVHGGPFPATSDSRSTSVGATAIDRFLRPVCYQDLPGALLPIELQD
                     GNPSGLSRLVDGEFVAA"
     gene            complement(291955..292866)
                     /gene="kdgD"
                     /locus_tag="CFter331_0257"
     CDS             complement(291955..292866)
                     /gene="kdgD"
                     /locus_tag="CFter331_0257"
                     /codon_start=1
                     /transl_table=11
                     /product="5-dehydro-4-deoxyglucarate dehydratase"
                     /protein_id="IGS:CFter331_0257"
                     /translation="MTPQELKQTLSSGLLSFPITDFDAQGEFRPSTYAARLDWLAPYG
                     ASALFVAGGTGEFFSLTTAEYSNVVRVAVETCRGKVPILAGAGGPTRTAIAFAQEAER
                     LGAQGILLMPHYLTEASQDGLVAHVEAICNSVKFGVVVYNRGICRLNADSVELLAARC
                     PNLIGFKDGIGDIELMVSIRRRMGDRLSYLGGLPTAELFAAPYKALGVPVYSSAVFNF
                     LPKMAIDFYSAIKNDDHATTGRLLDDFFLPYLAIRNKKAGYAVSIVKAGATIVGHDGG
                     PVRTPLIDLNVEEREQLKALILAQGPQ"
     gene            complement(293167..293937)
                     /locus_tag="CFter331_0258"
     CDS             complement(293167..293937)
                     /locus_tag="CFter331_0258"
                     /codon_start=1
                     /transl_table=11
                     /product="bacterial regulatory s, gntR family protein"
                     /protein_id="IGS:CFter331_0258"
                     /translation="MNTPLNTSLTAQPDPGAPRKKHRNLAQSVVANIADSIRSGSSKP
                     GDKLPTESELMRTQGVSRTVIREAISHLQASGLVETRHGIGTFVLAASSSSNFDIDPE
                     TVITMRDILAILELRISLEAEAAGLAAARRSDEQLAQMRMALDAFQKSAHEHGDSVAA
                     DVQFHLHIAQATGNRYFVDILTHLGTTIIPRTRINSAKLAHDDPAAYLDRVHREHEDI
                     YNAIVRQDPETARAAMRTHLSNSRERLRKVQDSMALAS"
     gene            294194..295609
                     /locus_tag="CFter331_0259"
     CDS             294194..295609
                     /locus_tag="CFter331_0259"
                     /codon_start=1
                     /transl_table=11
                     /product="D-galactonate transporter family protein"
                     /protein_id="IGS:CFter331_0259"
                     /translation="MNNDKTAGPAIAPRGKLRYMILFMLFAVTTFNYADRAILSIAGT
                     AMKGELGFDAVTMGFIFSAFSWAYVLGQLPGGWLLDRYGSKRVYAASIFIWSLFTLLQ
                     GGVHFLGVLWAVPALFMLRFMVGLAEAPSFPANGRIVAAWFPTTERGTASAIFNSAQY
                     FATVLFAPLMAWITHAYGWSETFVVMGAAGLVLSMVWMQVMYSPKDHPRMTPAELAHI
                     RDGGGLVDMDQGLGQRQGRAAGKGPQVNRGVKLGYLKQLLSNRMLAGVYLGQYCINTI
                     TYFFLTWFPIYLVQERGMSILKAGIVASLPAICGFLGGVLGGLISDRLIKRGFSLTWA
                     RKIPIVAGLLLSTTMILCNYVDTQWMVVGIMALAFFGKGVGALGWAVVADTSPKEIIG
                     LTGSLFNMFGNIAGITAPIVIGYIIKQTGSFEWALVYVGANALLAVISYLVIVKDIKR
                     VELKPLDDAGQPYKKLSGVES"
     gene            295606..297180
                     /gene="garD"
                     /locus_tag="CFter331_0260"
     CDS             295606..297180
                     /gene="garD"
                     /locus_tag="CFter331_0260"
                     /codon_start=1
                     /transl_table=11
                     /product="galactarate dehydratase"
                     /protein_id="IGS:CFter331_0260"
                     /translation="MSKAATDSNAPLYIRMQEQDNVAIVANDGGLPAGSVFPCGLVLR
                     DKVPQGHKVALGEIAEGEAIVRYGVVIGYAQRPIAQGSWIDESLVRMPPARELSNLPI
                     ATRTPAVAAPLEGYTFEGYRNADGSVGTRNILAISTTVQCVSGVVEHAVKRIKAELLP
                     AYPHVDDVIGLEHTYGCGVAIDAPGAEIPIRTLRNISMNPNFGGQAMVVSLGCEKLQP
                     GRLFPQGSIPIQSTGGREDGLRVVCLQDAEHVGFESMIVSIMATAKEQLAELDKRRRV
                     TCPASELVVGVQCGGSDAFSGVTANPAVGFASDLLVRAGAAVMFSETTEVRDGIDQLT
                     ARAASAEVAQAMIREMAWYDDYLTRGGVDRSANTTPGNKKGGLANIVEKAMGSIVKSG
                     SSVISGVLSPGDKLRQKGLIYAATPASDFVCGTLQLAAGMNLHVFTTGRGTPYGLAAV
                     PVIKVATRNDLARRWHDLMDINAGRIASGEASIEDVGWELFHLMLDVASGRKQTWAEH
                     HKLHNALTLFNPAPIT"
     gene            297190..298278
                     /locus_tag="CFter331_0261"
     CDS             297190..298278
                     /locus_tag="CFter331_0261"
                     /codon_start=1
                     /transl_table=11
                     /product="lactonase, 7-bladed beta-propeller family
                     protein"
                     /protein_id="IGS:CFter331_0261"
                     /translation="MHQYFCRLCLSLGFMMMNVSALASAKTMVYVSNADSRDIYVMEL
                     SQSDGSASLVEKVATGGTVMPLAVSPDRRFLYASLRSLPYSVSSFAIDRQSGKLSLLS
                     TVPLADNMANLATDKTGRFLLAASYTGNKISINPIADKGDVGAQPLAVIPTREKAHAI
                     ATDPANTYLFASSLGGDVILQYRFDASSGQVTPNVPPYVETRQGAGPRHFVFDRRARF
                     VYGTNELDGSLNTYRYDAGSGVLTLQASVSLRPKDFQGAALAPADLHLTPDGRFLYAS
                     ERTSSTLTGFAVDPDNGALTLIGTFPTETQPRGFNIDPGGRYLLAVGQKSNRMSSYAI
                     DQNSGALRLLHQYDMGANPNWIEIVDLP"
     gene            complement(298308..299351)
                     /locus_tag="CFter331_0262"
     CDS             complement(298308..299351)
                     /locus_tag="CFter331_0262"
                     /codon_start=1
                     /transl_table=11
                     /product="hypothetical protein"
                     /protein_id="IGS:CFter331_0262"
                     /translation="MNQRLREPTLHRLLDANARFASDGKGTTNHCPMALCALAGMGAQ
                     PERLQEFFDMWERRFAVPARPAVNAVSRETWLACLGDASAFSALREYFEEWIWSAGAD
                     AVLEQVLGKIPFAPASGAFHALIRLAYGLEAQHLSEIAAGLAALVCGNLHIDTGSHRR
                     APAASVNQGLAILSRALHGTVFTGGMIVARLRAVADYPLFYAVLPAAPAQPQLLDDMA
                     RAVIALYWQTNNFTALHIVTGLHAARRVLSHLPAALVQRLLPELWVALCAAYVSIGAP
                     PLATSNATLDDEETLADSPDTWQDLFTTAIASDDDHVIKMVYTCYCENLRAPSPLYLA
                     AATRRAGRMFQMH"
     gene            complement(299436..300746)
                     /locus_tag="CFter331_0263"
     CDS             complement(299436..300746)
                     /locus_tag="CFter331_0263"
                     /codon_start=1
                     /transl_table=11
                     /product="his Kinase A domain protein"
                     /protein_id="IGS:CFter331_0263"
                     /translation="MSIRNRLLFWLLSGLTILGACFVLADYLIDRALLADIYDDQMSQ
                     IASAIPVHFSGSDLETSGPALKYDGDDSILQIWDQNGKLSYNSHPAIVLPRFSTLGFS
                     ETRWRGSEWKLFIRKTDRNLIQVAQSLTGRRNIAIEHALRSLIPLLIFLLIMALLIHW
                     SVGTGLQSLTRLSQELAKRTPDKLGRLATQDQPAEIRPLTHALDTLLQRLGVALESQK
                     KFIADASHELRTPLATLQIQTQLVEQSLGSGRETRALADLKAGVKRTSHLVEQLLMVS
                     RLESAGIHDPHIPLQLHEIAREVTIDLIPYASTRKINLGVEQLDAGLIMGSEHHLHIL
                     LRNLIDNAVRYTPSGGQVDVTIRARQDQILLEIEDSGPGIPPAERERVFDRFYRCLVP
                     QATGSGLGLAIVKQVAELHQAEVQLGQARRLSGLKASVIFKRAA"
     gene            complement(300736..301413)
                     /locus_tag="CFter331_0264"
     CDS             complement(300736..301413)
                     /locus_tag="CFter331_0264"
                     /codon_start=1
                     /transl_table=11
                     /product="transcriptional regulatory, C terminal family
                     protein"
                     /protein_id="IGS:CFter331_0264"
                     /translation="MRLLLIEDDYMLGNSIRTGFYPYGFTVDWTQDGIAAEAALAAET
                     YSAVLLDLGLPRKSGLEVLKKMRSDSNGTPVIILSASDRVLNRIEGLDAGADDYLSKP
                     FDLDELAARVRALLRRSGGRTSPLLTHGDIHFDPASNTVAYKGKNIALSSRELMVLAA
                     LIEKPGAVLSRAQLVDKVYGWNDEVESNTIEVHIHALRKKLSPGVIRNIRGLGYMLAG
                     EENSCVN"
     gene            301639..303807
                     /locus_tag="CFter331_0265"
     CDS             301639..303807
                     /locus_tag="CFter331_0265"
                     /codon_start=1
                     /transl_table=11
                     /product="tonB dependent receptor family protein"
                     /protein_id="IGS:CFter331_0265"
                     /translation="MKRPSLKPGTRQVLYALVCMAAPMIASAQQVAAAGDGGADGDTG
                     IVEITGKTVTAAKTALSQGSLTARSAQSIVSDEFIRNLTSPVADFSQVLQMTPGMYSY
                     SPNGVGLGDTKTFFRGFADGDYTVSFDGIPFQDTNSPSHHTWAFFPSQFLGGAVIDRS
                     PGSAATVGPANFGGSVNLLSRNLEPEQRIGVFDSYGSFNTKIYGAEFESGQFGADGAS
                     NLLVNAHQMTSDGYQSYNKQTRDAVSLKYQYAITKDTALTLFGSYIDLKANTPNIKGP
                     TRAQVAQFGDDYLLSNNPKQANYWGYNFYHVTSDFEYAGLTSNLGGGWKLDDKLYTYA
                     YHNQQNYNGSTITATSATDKLNSYRTYGNLLRLSQESAFGILRTGLWAENADTNRYQI
                     PSDPRTWVDAALPNFHERFKTTTLQPFVEYEFQVAKDLKITPGVKYSSYRQDLTQYAD
                     NGKTVGNLGGQPSVQHAVTYNTVLPSIDVHYMLQPNWSVYGQYAAGDEIPPSSVFDVK
                     NANVTALPSSIKSKTFQIGSVWKSDSFTFDVDAYHIKFDNAYSSFTDNAGNTTFFANG
                     SSTTQGIEAEGNVVLGAGFSLYANATYGSAKFASGQWVAGAPSDTETLGLNYNRGGWN
                     IGWLNKRVGTMYNDNGSVHQAVKISPFTISNLFVNYTIKRPAQFVKQAKIQFGINNLF
                     DKHSIVGVNPASTSSSAPAPGDALTLLPARSLSLALNLDF"
     gene            303860..304579
                     /locus_tag="CFter331_0266"
     CDS             303860..304579
                     /locus_tag="CFter331_0266"
                     /codon_start=1
                     /transl_table=11
                     /product="PAP2 superfamily protein"
                     /protein_id="IGS:CFter331_0266"
                     /translation="MRKLIASILLVSFVACSASVQAREENPFITSKEIDLVKLLPPPP
                     ANDSPQTKAELSEILALQAARTPAMVARSQADATEDIWRFADVMGVKFKRDQLPLFAQ
                     FFQRVVDSEGAVVDTYKDIWKRPRPFIYSELVKPVVKLSRSGAYPSGHATAGTLMGIV
                     LSNMVPEKRAEIMARAAEYANNRIIGGVHYRSDIETGRITGTVIAARLQTRDDFNTAF
                     DAAKKELRGVLELGPDPADSM"
     gene            304815..305501
                     /locus_tag="CFter331_0267"
     CDS             304815..305501
                     /locus_tag="CFter331_0267"
                     /codon_start=1
                     /transl_table=11
                     /product="hypothetical protein"
                     /protein_id="IGS:CFter331_0267"
                     /translation="MLLADATSLQYALGWNTRRRAAGAKQKITVRGSADLESDLENPA
                     SYYRVHYPETVIDADGSDARSTNAALVVTDVLVIPVHSRQDCNRQALIERIEAARLFN
                     PALRILVVEVQAISAFDAAAGAEASPARALAKEILTATLAETVIHEWIDDRSLFERGL
                     SVFEPSPRNERAVAEIEGIYQEIARTRIQPVAQAANSLAILHALQRRTQEKELCHVGI
                     DVLQEQPVRS"
     gene            complement(305647..306171)
                     /locus_tag="CFter331_0268"
     CDS             complement(305647..306171)
                     /locus_tag="CFter331_0268"
                     /codon_start=1
                     /transl_table=11
                     /product="hypothetical protein"
                     /protein_id="IGS:CFter331_0268"
                     /translation="MQSLSMYQISVPVFVRGLGVLAGYLDKAEAHAKAGNTDPAEMVN
                     ARLAPDMLSLAGQIQRASDASKNAIGRLSAVQAPRFEDNETTFAELQERIAKTITFLE
                     SVQPADLQDSATHPVTLTFGKFKTTLQGDAYQLTFALPNFFFHVATAHAILRNQGVAV
                     GKLDYLGHFDIEPA"
     gene            complement(306251..307249)
                     /locus_tag="CFter331_0269"
     CDS             complement(306251..307249)
                     /locus_tag="CFter331_0269"
                     /codon_start=1
                     /transl_table=11
                     /product="NHL repeat family protein"
                     /protein_id="IGS:CFter331_0269"
                     /translation="MKPTTLLHAAALLAALLLCQRTVLAGETASPTLTLPADWYPESV
                     AAGPDGSFYIGSWRQGAVARVRPDGAAPEILVASGSNGLANGQGVLVDAPHHLLWICS
                     GNWGYTSVPSTPSALKSYDLASGAPRASYLMPDKGYCNDLAQDSHGTLYVTDSFHPRV
                     LRLLPGAVALSVWKEDPAMGAGSDGMFLNGIALDGDRQLYVSLLTAVPYVLKIDVDQD
                     GDASPVSRIDMPRVLKNADAIRIYAPGRMAIFESNAFGKTGPYGGQVSIAKISGSSAT
                     LETIVAGLNDPSSGVIVGDRVYFIESKYSLLFQHKDDPAAIPVNVPFDLQSRQLPK"
     gene            307368..308231
                     /locus_tag="CFter331_0270"
     CDS             307368..308231
                     /locus_tag="CFter331_0270"
                     /codon_start=1
                     /transl_table=11
                     /product="bacterial regulatory helix-turn-helix, lysR
                     family protein"
                     /protein_id="IGS:CFter331_0270"
                     /translation="MAVFVRVVEKGSFAAVADEFSLSTTMVANHVRALEAHLGARLLD
                     RTTRRHSLTEIGSVYVERCRDVLNSVQAADYVAEALRDVPRGKLRMTAPVTYGAHRLV
                     PLIGDYMALFPEVQVELVLNDRVVDMVEEGFELALRSGSLAGANLVARPLRPSHMFAV
                     ASPTYLARHGTPQHPSDLASHNCLGFMSWGKDHEWRFTQDGQTLPVPVRGSFATNSGQ
                     ALLAAAVNGMGVVVQGDMLLESAIGCGQLVRLLPDWELPARPVHLVRTRDARPTAKLR
                     TFVDFLVQRLG"
     gene            complement(308234..308716)
                     /locus_tag="CFter331_0271"
     CDS             complement(308234..308716)
                     /locus_tag="CFter331_0271"
                     /codon_start=1
                     /transl_table=11
                     /product="acetyltransferase family protein"
                     /protein_id="IGS:CFter331_0271"
                     /translation="MITISPYSEQYRDGVIALILPIQQTEFGFAITLQEQPDLLDIPN
                     FYQGGHGNFWIARAGEEVVGSISLKDIGNAQGALRKMFVKAPFRGREHQVAHRLLQEL
                     LGWSRRQGLRQVFLGTTAAFLAAHRFYEKNGFAEIDASGLPPAFPRMGLDTRFYRLDL
                     "
     gene            complement(308837..310957)
                     /locus_tag="CFter331_0272"
     CDS             complement(308837..310957)
                     /locus_tag="CFter331_0272"
                     /codon_start=1
                     /transl_table=11
                     /product="C-terminal processing peptidase family protein"
                     /protein_id="IGS:CFter331_0272"
                     /translation="MAISTAAHALEAGPPPVLSPLQQQAQAAHLSAQFLTRFHYKPVP
                     LDDTLSAKVINRYIKSLDPEKFFFVQADIDQFTAENTKLDDAIYREDLRIPFAIFNLY
                     QQRIVERLTYARELLKQGFDFSQKEDFAFVRDKEPWPKSEAESRDLWRKRVKNDWLRL
                     KLAGKKDQAIRDTLSKRYENSLARAYKYKSDDVFQIFMNAYATSIEPHTDYLGTSAAA
                     DFDISMKLSLVGIGAVLQERDEYTTIRELVAGGPAQLSGKLAVGDRIVGVAQGDKGAV
                     VDVVGTRIDDVVKQIRGAKDTVVRLDILPADAGPDGKHKLISLVRNKISLEQQAAKKT
                     ILTIKSGDTTRKVGVITLPAFYEDFDGRRKGDKNFRSASRDVAALLAELKKEKVDSVL
                     MDLRNNGGGSLTEAVDLTGLFVGKGPIVQQRNARGDVNVEGDDIPTPAWTGPLAVLIN
                     RGSASASEIFAAAIQDYGRGIIVGEGSFGKGTVQTMVNLDELSHNDKPKFGELKMTIA
                     QFFRINGGTTQLRGVTPDVSLPGFSDPESFGESSYDNALPWSQVKAADYTPVGDVKGL
                     LPQIQSRHDARVEKDKDFQRFLEDVTEVNTLRKKRVISLNETDRRTEMNQQEARLKAR
                     GKAGDGGDGKDKDAADAADLNRQDDGLQANERSLSAELAAEKAQKSAKDVLLNEAAKI
                     LGDTSDLLKANPKFAMQPANGKDK"
     gene            complement(310981..311109)
                     /locus_tag="CFter331_0273"
     CDS             complement(310981..311109)
                     /locus_tag="CFter331_0273"
                     /codon_start=1
                     /transl_table=11
                     /product="hypothetical protein"
                     /protein_id="IGS:CFter331_0273"
                     /translation="MPGVQVELHNAGLPAAISNVRGQPVPLPLKSTPNIELKVICA"
     gene            complement(311223..328100)
                     /gene="dltA"
                     /locus_tag="CFter331_0274"
     CDS             complement(311223..328100)
                     /gene="dltA"
                     /locus_tag="CFter331_0274"
                     /codon_start=1
                     /transl_table=11
                     /product="D-alanine--poly(phosphoribitol) ligase, subunit
                     1"
                     /protein_id="IGS:CFter331_0274"
                     /translation="MSNPVEISAAPGALANDAQTSVHELSSVQQVVWLDQLLNPGIPY
                     YNIGLAAKIDAAIDPLVLQQAIRHFAMENDAARLVLVKAGGVARQQVLPSVDFDLPVL
                     DFSAEADGDLRARQRMEQVFKQPFDLHGGLLWKMELIRVGPARYYWLLCYHHLVADGI
                     STSQSFASIASTYNRLLGLDETVAEAAPSYLDFIAKDQDYFSSARFALDKEFWRQRFT
                     QLPARLVPGDSALSAKTLAPSEQVYWSIERPLFEQMTAFAAAHGFSASDFMLALISVY
                     FARANDLDEVVIGVPIHNRSNAREKNTFGMFSSIIPVAIALDRQQPFSQAMAAVAKEL
                     RRCYRHQRFPIVEINRAHNVVQNGYRQLFDVSLSYEVFDTDFPMGDGMASGVKLDHGF
                     EQTPLAMSLRDFHRDQDVLVVFDYNTRHFTRDEVARIQSRMALLMAAVVGGADCMIDR
                     LPLLAEAERHQIVTAWNATQADYPSSLLPQLFEAQAANTPQAAAVVHGAEQLSYDQLN
                     RQANRLAHYLRELGVQPDDRVAICVERGLSMVVGLLAVLKAGAAYVPLDPAYPAERLA
                     HMLNDSAPRVVLTQAGIEGEWQQVLATIPASLPLLDLQAPAWSEYPEHNPDSSQLAPS
                     HLAYVIYTSGSTGTPKGVMIEHRNLNNLVHWHNAAFDVQAGHRTSCVARLGFDAAVWE
                     IWPTLSVGATLLLPLQDDDAATVLAWWREQPLDVSFLPTPMAEYALSNGIVNPHLRHL
                     LTGGDRLRHAPQAGLPFSLVNNYGPTEATVVATSGRLTAADEVLHIGRPIANTQAYLL
                     DSLGQPVPVGVAGELYIGGAGVARGYLNQAELTEQRFVPDPFSSLPGARLYKTGDLAR
                     WQADGNLVYLGRNDFQVKIRGFRIELGEIETQLAAHPAIREAIVIAREDTPGDKRLVA
                     YIVVNQEVDAETLRAHLSLNVPDYMVPAAYVALPALPLTPNGKLDRKNLPAPEGDAYA
                     VRAYVAPEGETETALAAIWSELLQIEPIGRHDNFFSLGGHSLLAVTLMEKMRQQGLQA
                     EVRALFSSPTLAGLAAAIGAESRLVAVPASLIPEGCELITPAMLPMVTLNDAEIASVV
                     GNVPGGAANVQDIYPLAPLQEGILFHHLMAKEGDPYLLVGLTGFDTRARLDSYLAALQ
                     AVIQRHDVLRTAIVWEGVPEPLQVVWRSAPLVQEELILDPADGDVARQLRARFDPRHT
                     RLDLTQAPLMRTSFAYDASQQRWVLLTLIHHLVNDHTTLEVVRAEIAAYLQGQEEQLP
                     VPLQFRNYVAQARLGASTETHETFFRQMLGDVDETTAPFGLLEVHGDGDGLEEKHMQL
                     DAALAQRLRQQARQLGVSAASLCHLAWAQVLARVANRSDVVFGTVLFGRMQGGEGADR
                     MMGLLINTLPLRIKIDAQGAAASVQRTHALLVELMEHEHASLALAQRASAIAAPQPLF
                     SALLNYRHSMSNETAPAEQAAWQGITRISGEERSNYPLSLSIDDLGSGFALTAQVTST
                     VGAQRVCSFMTTALECLVAALETTPERSINSIDVLPATERHQIVRSWNADQPSYPGQL
                     LPQLFEAQAANTPQAAAVVHGAEQLSYDQLNRQANRLAHYLRELGVQPDDRVAICVER
                     GLSMVVGLLAVLKAGAAYVPLDPAYPAERLAHMLNDSAPRVVLTQAGIEGGWQQVRAT
                     IAAGLPVLDLRTPAWNAYPDYNPDSSHLAPSDMAYVIYTSGSTGAPKGVMVEHRNVTR
                     LFAATDAWFHFGAEDVWSLFHSFAFDFSVWEIWGALLHGGRLVVVPLETARSAEDFYR
                     LLCREKVTILNQTPSAFRQLIAAQGGSTKTHQLRHVIFGGEALEPATLVPWYAQNQGC
                     ATRLINMYGITETTVHVTYQPIEAADTARGGVSPIGVRIPDLTVYLLDVQGEPAPVGV
                     PGELYIGGAGVARGYLNRPELTEQRFIPDPFSQEPDARLYKTGDLARWQADGSLVYLG
                     RNDFQVKIRGFRIELGEIETQLASHPAIREAVVIAREDSPGDKRLVAYIVVNQEVDAE
                     TLRAHLSLNIPDYMVPAAYVTLESLPLTTNGKLDRKNLPAPDSDAYAVSGYEAPQGET
                     EIALAAIWSALLQIERIGRHDNFFSLGGHSLLAVTLMERMRQQGLQAEVRALFSSPTL
                     AGLAASIGEESRLVNVPANLIPSGCETITPEMLPMVTLNDAEIASVVGNVPGGAANVQ
                     DIYPLAPLQEGILFHHLMAKEGDPYLLVGLTGFDTRQRLEAYLAALQGVIQRHDVLRT
                     AIVWEGVPEPLQVVWRSAPLVQEELILDPADGDVARQLRARFDPRHTRLDLTQAPLMR
                     TSFAYDAVQRRWVLLTLMHHLVSDHTTLEVVHAEIAAHLQGQEAQLPVPLQFRNYVAQ
                     ARLGGNTEVHETFFRQMLADVDEPTAPFGLLEVHGDGGGLEEGHVRLSATLSRRLRQQ
                     ARQLGVSAASLCHLAWAQVLARVANRSEVVFGTVLFGRMQGGEGADRMMGLLVNTLPL
                     RLNIDTQGAAASVRHTHALLAQLMEHEHASLALAQRASAIAAPQPLFSALLNYRHSVL
                     GEPSPAEQAIWQGITQISGEERSNYPLSLSIDDLGSDFALTAQVTPTVGAQRVCGFMA
                     AALEGLVTALEAEPERAVNSIDVMPAEERHQVVSKWNATQAQHPAPLLPQLFEAQAAK
                     APQAVAVVHGPAQLSYAELNRQANQLAHHLRQLGVKRNDRIVLQLERSLPLIVAMLAV
                     LKCGAAYLPIDASLPEERKIFMANDSGASVLLTLSGNRWPARAALVRIDLDQIAAGTY
                     AADNLTPGGDDETIAYIMYTSGSTGQPKGVLVPQRGIKRLVLENGYAAFDASDRIAFA
                     ANPAFDASTVEIWGALLNGGRIVVIDKEIFLDPLHLAGALEQQGITTLFLTTAVFNQC
                     AAIMPEAFSRLRFLMTGGERCDPAAFARVLEAGGPRHLIHCYGPTEATAYATTYEVTA
                     VDAAQATIPIGRPIASTQIYLLDAQGEPVPVGVAGEMYIGGSGIARGYLNRDELTAER
                     FIADRFSGRPGALLYRTGDLARWQQDGNLVHLGRNDFQVKLRGFRIELGEIEARLAAH
                     PAVREAVVIVREDSPGDKRLVAYIVTAEEIDAAALRAHLSAGMPEYMVPAAYVALAAL
                     PLTANGKLDRKHLPAPETEAYAASGYVAPEGESETALAAIWSQLLRVERIGRYDNFFT
                     LGGHSLVAVQMISRIRQSFNIEVAISALFEFPALLDFCAELLASGHSVRPPLTAASGA
                     ERELLSFAQQRLWFLEQMGGVSHAYHIPLGLQLRGELDRVALVQALERLVFRHEALRT
                     SFVAREGHGAIQRVAAADVSHFQLLEHDLRHHPEREAELERLLAEEAARPFDLAQGPL
                     IRGLLLQETRTQHTLLITAHHIVSDGWSTGLLLDEISALYNAYRQGAHDPLPALAVQY
                     PDYAAWQRRWMSGAVLEQQTAYWKQSLAGAPTLLELPTDHPRPPQQDYAGASIDTRLD
                     AALTRKLKALSQRHGSTLYMTLLSSWALLLGRLAGQDDVVVGTPAANRNQHEVENLIG
                     FFVNTLALRISLPENATVASLLAHVKQQSLAAQQHQEVPFEQVVEHARPVRSMAHSPL
                     FQVMFSWQNAPQGKLQLSGLELTPLAVRQVTAKFDLTLSLGEAGDELAGSLEYATALF
                     EPKTVERYLGYWHRLLEAMVADDAQQIARLPMLGAAERRQLVTGWNVTQVIYPERESL
                     LHQLCEAQAERTPQAVAVEQGSEQLSYAELNRRANQLAHYLRELGVQPDDRVAICAER
                     SVSMVVALLGVLKAGAAYVPLDPAYPADRLAYMLSDSAPRVVLTQAGIEGSWQQVRAT
                     IPSSLPVLDLQAPNWDAYPDHNPASSHLLPSDLAYVIYTSGSTGKPKGVMNEHRGVVN
                     RMLWMQQAYGLEQHDVVLQKTPFSFDVSVWEFFWPLMVGAKLVMAKPDGHKDPRYLNE
                     VIRTAGVTTLHFVPSMLQVFAAHDEAAGCASIVRVMCSGEALPASLVRSFHALLPRAQ
                     LHNLYGPTEAAVDVTAWACVAGETPAAIPIGKPVANTSVYILDAVGEPTPVGVAGELH
                     IGGVQVARGYLNRPELTEQRFVPDPFSPLPGARLYKTGDLARWQADGNLVYLGRNDFQ
                     VKIRGFRIELGEIETQLATHPAIREAVVIAREDSPGDKRLVAYIVVNQEVDAETLRAH
                     LSAGMPEYMVPAAYVTLAALPLTPNGKLDRKNLPAPDGDAYAAGAYAAPEGETEIALA
                     AIWSELLQIERIGRHDNFFSLGGHSLLAVQMISRLRQAFRVEVALNTLFMHPFFADFA
                     ATLSASDASIRPPMTATVGAERELLSFAQQRLWFLEQMGEVRQAYHVPLGLQLRGELD
                     RVALVQALERLVFRHEALRTSFIPQPGHGAVQHVAAAEVSHFQLLEHDLRHHPERDAE
                     RERLFAEEAAAPFDLARGPLIRGRLLQETRTQHTLLITMHHIVADGWSIGVLLNEISA
                     LYNAYRQGEHDPLPALAVQYPDYAAWQRSWMSGTVLAQHTAYWTESLAGAPTLLELPT
                     DHQRPPQQDYAGAWVDTVLDGTLAKKLKALSQRHGTTLHMTLLSSWALLLGRLAGQDD
                     VVIGTPTANRNQQEVEGLIGFFVNTLALRIHLPEHATVATLLTHVRQQSLAAQQHQEI
                     PFEQVVEHTHPLRSMAHSPLFQVMFAWQNAPQGRLSLAGLELTQLPFKQVTAKFDLTL
                     SLGESGDTIAGVLEYATALFERSTVERYLGYWQRLLAAMVEDDTQQIARLAILSADER
                     RRIITTWNATEADNPQAALPQLFEAQAARTPQAVAVVHGAEQLSYAELNRRANRLAHH
                     LHELGVKPGDRLVLQLERSSQLIVAELAILKCGAAYVPIDPALPDERKIFMAGDSGAG
                     FVLTLAGASWPALAALARINLDDATGTAYAADNLAPAGDDEAIAYIMYTSGSTGQPKG
                     VMVPQRGIKRLVLENGYAAFDASDRIAFAANPAFDASTMEIWGALLNGGRVVVIDKDV
                     FLDPLRFADALDRQGVTALFITTAVFNQCAAIVPEAFGKLRYLLTGGERCDPAAFARV
                     LAAGKPEHLIHCYGPTETTTYATTYEIAAVDASQATIPIGRPIANTQVYLLDIHGEPV
                     PVGVTGEIYIGGAGVACGYLNRAELTEERFVPDRFSGRPGALLYRTGDLARWQADGNL
                     VHLGRNDFQVKIRGFRIELGEIEAKLVAHPAVREAVVIAREDNPGDKRLVAYIVANEN
                     ADAEEAGAETLRSHLSVNMPEYMVPAAYVMLAALPLTPNGKLDRKHLPAPAADAYAVG
                     GYAAPEGEIENVLAGIWSELLQIERVGRHANFFSLGGHSLSILQVVNLLKQKGVRVSA
                     SDVFTYPTIAGLAEHIAQLNPLETENCAVLIRAGGRQRPLFLMHEGSGLLIYAHMLAT
                     HINPDIPVYGLPPVPLDQPQLSTVQSMAARMVGLVRAVQPHGPYRLAGWSFGGALAYE
                     VAQQFINEGQEVEFIGLFDTHCSIGDDDEREWKLGDKQLMLTLLEAAAGNDPVLKAAM
                     EKLKAAAPDIDVPTLLQMARRNGLFPSGFSLQGLLQLMENSRTIIRAYGDYAAQPIGV
                     PVHFYSAVGDTVNEPLRGWGAVVPEMLLRLVPVPGTHQSMMISPHIEVFAHALNTALQ
                     PAKLEGELASLQP"
     gene            328534..329922
                     /locus_tag="CFter331_0275"
     CDS             328534..329922
                     /locus_tag="CFter331_0275"
                     /codon_start=1
                     /transl_table=11
                     /product="major Facilitator Superfamily protein"
                     /protein_id="IGS:CFter331_0275"
                     /translation="MRTQFSDCIFRKIYGIFPGGPGSRLFLPQATPDSKTQAPAMTEM
                     TEELAAETAVPASQAGLPPILMHRGFLLLMLGCFAAFLGEQLTTVALPWLVLKLSNDS
                     LALGTAVAVMALPKILFLVVAGVLVDRHSPRTVLICASAGGMVLLAGVGVMLMYDLLA
                     LWMMYLFACGMGLAGAFAIPARVAILPRLIDPRQLQPANAILMGITQVSLLGGPLLAG
                     LLAASTDGLGLVFLLNACCFLIATVTVPRLQPRAQPAPEHQAALLASIVPAAKWLWSD
                     GVLRTLIGYWAVVTLLLAGPVQVGLPLWVDRQLGGGASAFGILIAANGLGQLIGIVFS
                     GLRARKVVHLGVAVCVIDGLAGLAVFGMGFTHVLEVGLALMLAVGVGAGYVQVGLFTW
                     IQRRIPTELHGRVLSILMLVLITIAPLSALLAGYLILYVTPSRLFMYGGLLLSLFAML
                     MLLHPKLRKLRN"
     gene            330112..331683
                     /gene="scpA"
                     /locus_tag="CFter331_0276"
     CDS             330112..331683
                     /gene="scpA"
                     /locus_tag="CFter331_0276"
                     /codon_start=1
                     /transl_table=11
                     /product="kumamolisin-As"
                     /protein_id="IGS:CFter331_0276"
                     /translation="MAKIPLPGSERSAPFDAKIVGSAAPAEQLEVTIVLRRNASQELC
                     DIVDKQCTGEAAQAHLSREEFARKFSASPQDVARITAFAQDHGLQVVHEDAACATVTL
                     KGTVAQFNQVFDVDLQRYESHLGNYRGRTGAVHIPAELQDIVTAVVGLDNRPQARPLF
                     RLQPPIRFAPRNAATASFLPTQFSSLYDFPDNLGAGQCIAIIELGGGYREADQQAYFS
                     KLGIALPKITAIAVNGPGNQPSGDANGADGEVVLDIQIAGALAPEAHLVVYFSTNTDA
                     GFLNALNSAVHDNTNKPSIVSISWGSAEPRWTQQAMQAFNAALQAAAAMGVTVCVASG
                     DSGSSDGVAGGNHVDFPASSPYVLACGGTRLQASGQVIESEVVWNGGAQGGAGGGGAS
                     AVFALPAWQQSLVLTGSDGKRQPLAKRGVPDVAGNADPVTGYQVYIDGTDAVVGGTSA
                     VAPLWAALLARINAAKAAAKGSAVGFVNPQLYRQQAAFRDVTQGNNGYYAAAPGWDAC
                     TGLGSPDGKKLASVL"
     gene            331715..333316
                     /locus_tag="CFter331_0277"
     CDS             331715..333316
                     /locus_tag="CFter331_0277"
                     /codon_start=1
                     /transl_table=11
                     /product="serine carboxypeptidase family protein"
                     /protein_id="IGS:CFter331_0277"
                     /translation="MSSNHASVRAAGAAGDQPCFDPTAYGTGPGDSVAEASENAAITH
                     HGTTIGKRAYQYTATAGHLVAVDAGSSQPAAKIFYVAFTVDGQDLNTRPLTFFYNGGP
                     GSSSVFVLLGSFAPKRIKTSMPGFTPPPPYTLEDNPDSLLDKSDLVFINPVGTGYSAA
                     IAPFKNKDFWGVDQDARSITQFIKRYLTANDRWNSPKFLFGESYGTPRSAVLSYLLHE
                     DGVDLNGITLQSSILDYSQAGNPIGALPTAVADAWYHKKTRLTPPPADLPTLMESAAL
                     FARSDYAKALEKFPKADPATLKKLSDFTGIDQTTLTAWGLDITAGDSHGRTLFLISLL
                     QSQGLALGSYDGRVTGVDSGIAADISPNAGGNDPSMTAVAGVYTAMWNNYLNDGLKFT
                     SNSAFTDLNDKAFQNWDFSHIDPTGAQKGIDAKGDVILYTAGDLAATMSLNVDLKVLS
                     ANGYYDFVTPFYQTVMDLQKMPLVDAAVRKNLSAKFYPSGHMIYLEAASRTALKADVA
                     AMIDAATSDHQAMARIRSLQTLKTG"
     gene            333663..333791
                     /locus_tag="CFter331_0278"
     CDS             333663..333791
                     /locus_tag="CFter331_0278"
                     /codon_start=1
                     /transl_table=11
                     /product="hypothetical protein"
                     /protein_id="IGS:CFter331_0278"
                     /translation="MPHDLNTGTAAWNKGRNDRWIPNKGMNSHTYMTFPLDFKTAL"
     gene            333898..334014
                     /locus_tag="CFter331_0280"
     CDS             333898..334014
                     /locus_tag="CFter331_0280"
                     /codon_start=1
                     /transl_table=11
                     /product="hypothetical protein"
                     /protein_id="IGS:CFter331_0280"
                     /translation="MGMKNPRLSTAFEDVYLWEINPVAKLFFAAYTANQVVG"
     gene            complement(333973..334086)
                     /locus_tag="CFter331_0279"
     CDS             complement(333973..334086)
                     /locus_tag="CFter331_0279"
                     /codon_start=1
                     /transl_table=11
                     /product="hypothetical protein"
                     /protein_id="IGS:CFter331_0279"
                     /translation="MRLPGVTACAAGLGRFAQLIFCYQSSYNLIRSISSKK"
     gene            334117..335016
                     /locus_tag="CFter331_0281"
     CDS             334117..335016
                     /locus_tag="CFter331_0281"
                     /codon_start=1
                     /transl_table=11
                     /product="SMP-30/Gluconolaconase/LRE-like region family
                     protein"
                     /protein_id="IGS:CFter331_0281"
                     /translation="MSIDKTTVKLERLGDLRCAVGESPLWSAEEGAWYWVDIPARTVW
                     RWHAGSGSARSWTLPEMVGCIALKDSGGLVAGMETGIFSLRLGQAQAAVAEKLASPAG
                     LREGMRFNDGRCDRQGRFWSGTMFLDMAAARADGHLYRYTPQGLSLPMVSKLIVSNGL
                     AWSPDGRTMYLSDSHASRQLVWAYDYDIDDGIPSAQRIFIDMHQHPGRPDGAAVDIDG
                     CYWICGNDGSCVLRFTPEGKLDRKIDLPMTKPAMCAFGGAGLDTLLVTSISAGLAADD
                     QWAGATVTLRPGVAGMPETAFQT"
     gene            335099..336073
                     /locus_tag="CFter331_0282"
     CDS             335099..336073
                     /locus_tag="CFter331_0282"
                     /codon_start=1
                     /transl_table=11
                     /product="TRAP transporter solute receptor, DctP family
                     protein"
                     /protein_id="IGS:CFter331_0282"
                     /translation="MKKYLSMLCMAGALSLPLCAPSAVAREFRDADVQPADYPTVAAV
                     NYMSDLLKQGSKGKYSIKVYPNSQLGSEPDTVEQVKLGAIEFTRTHASVLNAICPETM
                     LPSLPFVFRDKEHMRHVLDGPIGDEILRACESHGLVGLAFYDSGARFFYTKKQIKNLA
                     DLKGMKIRVPQSELSVAMLQALHANATPMATSEVYTGIKSGIVDGAENNWPTYQTAHH
                     FEIAPYVLLDEHDMTPEILLMSKVIYDKLSADDQKMIRQTAKASVPYMRKLWDEKEIS
                     SRAIVEKAGVHITAANKAEFQASMAPVYAKFVTTPAMKDMLKRIQETK"
     gene            336107..336667
                     /locus_tag="CFter331_0283"
     CDS             336107..336667
                     /locus_tag="CFter331_0283"
                     /codon_start=1
                     /transl_table=11
                     /product="tripartite ATP-independent periplasmic
                     transporters, DctQ component family protein"
                     /protein_id="IGS:CFter331_0283"
                     /translation="MTHVNKAGEAIDDKLPIALLPPFTFLTRCNAWLSLMCMRLAVLG
                     LVLIAIAVFGQIFGRYVLNNSPSWTEALALLMVLYVTNIGVAVCVRDDRHMGVELLTG
                     ALPPKVRVPLKIFIHLLVILFAVLMIWNGWILGRQIIDYMIPNLGVSQGLTYWPLMLS
                     GTLIVLFSIEHIIALLQRTRVVPSWH"
     gene            336658..337938
                     /locus_tag="CFter331_0284"
     CDS             336658..337938
                     /locus_tag="CFter331_0284"
                     /codon_start=1
                     /transl_table=11
                     /product="TRAP transporter, DctM subunit"
                     /protein_id="IGS:CFter331_0284"
                     /translation="MALTLLSLSFLVLLLIGVPISFSIGLSAIATIFYEGLPIAVIFQ
                     RMTAGMSVFSFLTIPFFIFAGELMLYGGIADRIIQCARGVVGHIRGGLGMTNVLACTL
                     FGGVSGSPVADISAMGAVMIPMMKRENYDTDYAVNVTTHSSLVGVLMPTSHNIIIYAL
                     VAGGGVSITTLILAGLLPALILTLANLTVAYLVAVHRGYPAGTFLGWSVALRSILRAV
                     PGLMVVIIIIAGITSGVFTATESAAIAVFYALILTTLVYRSLSWADFLKAAVKSVKTT
                     GVILMLISISSAFGYLISLYSVADTVGDALMAVSTNPIVIFLLINLALLLFGTFLDMA
                     AHILICTPIFLPICEHFGMGPVQFGMMLLINCSLGLNAPPIGAAQIIGCTIGGIRMGE
                     IMRTIWPFYLALLVTLLLVTFVPGFSLWIPAWFA"
     gene            338123..338236
                     /locus_tag="CFter331_0285"
     CDS             338123..338236
                     /locus_tag="CFter331_0285"
                     /codon_start=1
                     /transl_table=11
                     /product="hypothetical protein"
                     /protein_id="IGS:CFter331_0285"
                     /translation="MTIGDVDQYVGYIYSAACTSWALTHISSVQTRCAGIW"
     gene            338353..339051
                     /locus_tag="CFter331_0286"
     CDS             338353..339051
                     /locus_tag="CFter331_0286"
                     /codon_start=1
                     /transl_table=11
                     /product="dienelactone hydrolase family protein"
                     /protein_id="IGS:CFter331_0286"
                     /translation="MSVTTQWIDVKADDGTFGAYLAIPHTGKGPGIVLLQEIFGVNEH
                     IRSVAEQYAADGYVVLVPDLFWRSGAHIELVYDEAGWKRAVELMQATDFAKAQSDIAL
                     TVAALKARPELDGKLAVIGYCFGGMLAYNTAANGLVDAAIAYYGGGIQNQLQRAGDIN
                     VPLLMHFGGADSHIPMAAVQSIAERFEDNDEVEVHIYPGAEHGFNCSHRASYNQRAAA
                     EAHGNSLTFLSDNL"
     gene            complement(339131..341677)
                     /locus_tag="CFter331_0287"
     CDS             complement(339131..341677)
                     /locus_tag="CFter331_0287"
                     /codon_start=1
                     /transl_table=11
                     /product="prolyl oligopeptidase family protein"
                     /protein_id="IGS:CFter331_0287"
                     /translation="MAIKSTLTCLWVSLLAAGAATTTLAAPAAAPSPAAAPAPNSTSG
                     YNQPPKAILDVMRAPSPPVPVVSPTRDRMLLVSWQDYPSIARVATPFLRLAGVRVEPG
                     NHSKHDTPGGYGITPCARSFDLVHIADGAQTHITLPADACPGKPLWSADGKRFAFENV
                     TKDSVDLWIGDASSGAVRRVPGARLNPMLEDQMQWMPDQKTLLVKLVPQRMGPPPPEP
                     TIPDGPSIQESNGSKGQSSTYENRDTLNNKHDEDLFDYYAASQLALVDAAGATVTPVG
                     TPGRYESLGPAPDGRHLLVTSIRKPYSYVTTFDRFPQEVEVWDIAKRQNIAVQHIASL
                     PLADRVPIGGVPLGPRDFAWRATEPATLVWAEALDGGDWKTKVPARDKLMLQKAPFTS
                     APLEITRTEQRYMGISWTEQPGLALLHEYDRNRHWRRSFLVNLDDPQQPQRLLWDLST
                     DEKYANPGVPVKRQLPNGSWVLRQEGDAIFLSGVGSSPDGDRPFLDKLDLKTLKSERL
                     FRSDKTSYEQFLGFAGADAHTFLTWRQSVIDPPNAFLRTLGAPVDAAAGEAAFASNSA
                     AVTRIPDPTPVVREIKKRLVKYKRADGLDLSFTLYTPPGYQEGTRVPTILYAYPLDYA
                     DASKAGQTTGSQETFTRLRQYRLLLLAGYAIIDNAAFPIVGDPKKAYDTYMEQLVADA
                     KAAVDESVRLGVADPDRIGVTGHSHGALMTANLLAHSDLFRAGVATSGSYNKTLTPFG
                     FQSEQRSVWEAQDVYLKVSPFFFADKMKTPILIVHGADDANPGTTPLQASKLYEAIRG
                     NGGTTRLVLLPHEPHWYAAMESNEQLVYEMLRWFDSYVKNAPPRTEPAPR"
     gene            complement(341735..341878)
                     /locus_tag="CFter331_0288"
     CDS             complement(341735..341878)
                     /locus_tag="CFter331_0288"
                     /codon_start=1
                     /transl_table=11
                     /product="hypothetical protein"
                     /protein_id="IGS:CFter331_0288"
                     /translation="MPMAAFFYTVYIRFVYYHKWRFILNCANCSKKPAKNGPFSSIKW
                     QYR"
     gene            341871..342134
                     /locus_tag="CFter331_0289"
     CDS             341871..342134
                     /locus_tag="CFter331_0289"
                     /codon_start=1
                     /transl_table=11
                     /product="hypothetical protein"
                     /protein_id="IGS:CFter331_0289"
                     /translation="MGIVKISDLMHDNLRTASDALSRSINAQAEHWMRIGMLSELHPE
                     LCHGEICQLLMRARQAGDESLAFFTQESAAAPAVSKPARKAAR"
     gene            342131..342922
                     /gene="map"
                     /locus_tag="CFter331_0290"
     CDS             342131..342922
                     /gene="map"
                     /locus_tag="CFter331_0290"
                     /codon_start=1
                     /transl_table=11
                     /product="methionine aminopeptidase, type I"
                     /protein_id="IGS:CFter331_0290"
                     /translation="MSRPILKSAADIAKARIAGGLAADVLRMIAEHVKPGVSTEELDR
                     LCHDHIVHVQQAVPANIGYHGFPKTICVSVNHVVCHGIPSPQKILKRGDIINIDVAVI
                     ADGWFGDTSRMYFVGEPSPLARRLVETTYEAMRAGILQVRPGATLGDVGHAIQTVAHR
                     ERFSVVREYCGHGIGQIYHEDLQVLHYGNRGEGLRLEPGMVFTIEPMLNAGKRETKEL
                     ADGWTVVTRDHSLSAQWEHMVAVTADGFELLTPWPDGTGSYAAIA"
     gene            342977..343555
                     /locus_tag="CFter331_0291"
     CDS             342977..343555
                     /locus_tag="CFter331_0291"
                     /codon_start=1
                     /transl_table=11
                     /product="RNA polymerase sigma factor, sigma-70 family
                     protein"
                     /protein_id="IGS:CFter331_0291"
                     /translation="MSPPNSPQPMNDQDRDITATVLRERARLGNFILRRVRDQDEADD
                     ILQDVFQEFVQAYRLPAPIEQASAWLFRVARNRIIDRFRKKKELSVNETSDDPDDPDG
                     EYRLDLVLPAPDGPEAVHARSALLAELQQALDALPANQRDVFIGHELEGLSFKEMASQ
                     SGVAVNTLLARKRYAVLYLRTRLQTIYDEFDM"
     gene            343609..343878
                     /locus_tag="CFter331_0292"
     CDS             343609..343878
                     /locus_tag="CFter331_0292"
                     /codon_start=1
                     /transl_table=11
                     /product="hypothetical protein"
                     /protein_id="IGS:CFter331_0292"
                     /translation="MMLAVAAVLGAAVMVLWNLVMPGLFAGSRPIDYWHALGLLVLSR
                     ILFGGFRGHGGWHGRRRWQKWQAMTAEEREQFRKDRSAFCRKSEE"
     gene            343875..344183
                     /locus_tag="CFter331_0293"
     CDS             343875..344183
                     /locus_tag="CFter331_0293"
                     /codon_start=1
                     /transl_table=11
                     /product="4Fe-4S binding domain protein"
                     /protein_id="IGS:CFter331_0293"
                     /translation="MSAAETAAACKQEPGIIIPVVSLKRCEGKGDCVEVCPENVFQIR
                     RIDDSDYRNLGTLQKFKLRVHGMKVAYTPNADACRACGLCVSACPEHAITLQRAPASI
                     "
     gene            344180..345436
                     /locus_tag="CFter331_0294"
     CDS             344180..345436
                     /locus_tag="CFter331_0294"
                     /codon_start=1
                     /transl_table=11
                     /product="sugar (and other) transporter family protein"
                     /protein_id="IGS:CFter331_0294"
                     /translation="MTPANTSQPLQFSRYQKFVVGMLAFLQFAVILDFMLMSPLGAVI
                     MPALAIGPKQFGLVVSAYAFSAGLSGLLTAGFADRFDRKKLLLFFYTGFILGTLWCGL
                     AQSFESLLLARIVTGLFGGVIGSVVLAISTDLFPLQMRGRVMGLIQTAFAASQVLGIP
                     IGLYLSNRWDWHVPFMAMAALGVVGGLFVTWRMQPVTAHLAAPQEHSPWMHLFHTVTE
                     PRYLMAFATTALLTTGGFMLMPFSSAYAVSNLGIDLHSLPTVYLVTGLCTIFFGPMIG
                     KAADTFGKFRVFILGTALSILMVLIYTHLGPTSLPLLIVVNAFMFVGIFSRMIPFQAL
                     VSSVPATTQRGSFNAISASIQQLSGGIASVVAGHIVTLGADGKLQHFDTVGYVVVGTS
                     LVALMLLWRLQRSPGNGPTPQPAAVL"
     gene            complement(345535..346338)
                     /locus_tag="CFter331_0295"
     CDS             complement(345535..346338)
                     /locus_tag="CFter331_0295"
                     /codon_start=1
                     /transl_table=11
                     /product="hypothetical protein"
                     /protein_id="IGS:CFter331_0295"
                     /translation="MTIIINEDLRAYIDPLTEDEFAALERSLLAEGCRDALVLWGDLL
                     VDGHNRYGICQKHEIPFNTMQNHTFQSIEDVHLWMIDNHLGRRSVSDFQRGVLALRKK
                     EIVAARQEQAQQSAAKPAGTDASAQSSGEPPWTREAVARTARVSSATLGQIERIQKTA
                     APELVGAVKSGLISINAAAAVASLPSEKQVAAVAGGKKELRQAARQVREARLPPKPEQ
                     DPPPDDATPEQIEIHRLLQQVVELTQERHQLKKKVQHLTIALAEARGGQ"
     gene            346551..347345
                     /locus_tag="CFter331_0296"
     CDS             346551..347345
                     /locus_tag="CFter331_0296"
                     /codon_start=1
                     /transl_table=11
                     /product="bacterial extracellular solute-binding s, 3
                     family protein"
                     /protein_id="IGS:CFter331_0296"
                     /translation="MRFAKLLLLCLALCFMAVQNAQADALADIQKRGVLRIAVPQDFA
                     PFGSVTSDMKLQGLDIDVATLIAKNMGLKLELVPVTSANRIAYLQTRKADLAISTLGK
                     NAEREKVIAFSQPYSPYNNSVFGPASLKVSGPADLAGKTIGVARGTFQDSQLTETAPP
                     SAVIKRYEDNNGMIAAYLAGQVQLVGTGDFVAVALAGKAASNKPQMKYIIQESACYVG
                     LLKEEPALMAKVNAALSQAKKSNELNAIVQKWLNVPLPGKMAVQFE"
     gene            347365..347646
                     /locus_tag="CFter331_0297"
     CDS             347365..347646
                     /locus_tag="CFter331_0297"
                     /codon_start=1
                     /transl_table=11
                     /product="KTSC domain protein"
                     /protein_id="IGS:CFter331_0297"
                     /translation="MEMKRINVGKLRAIGYEPRERTLRVELDDGSVIDYSGVGNEVWR
                     RLSTSGAAWSYYRDNIEEEFTGRRGVARTQKKPNPLDELFKAAGDDAES"
     gene            complement(347770..349734)
                     /locus_tag="CFter331_0298"
     CDS             complement(347770..349734)
                     /locus_tag="CFter331_0298"
                     /codon_start=1
                     /transl_table=11
                     /product="concanavalin A-like lectin/glucanases
                     superfamily protein"
                     /protein_id="IGS:CFter331_0298"
                     /translation="MGELYQKLYKTINPLYSNPFKTQTQWIAAHSADLKIPFTIHLGD
                     VVDQSWYYTAEGSSPWTASTNLVANGQLNSDQVNKEWELASQAMQVLEMAKCPYSICA
                     GNHDVGAIGHDMQWGPDWGIGVTGFNNDDGYQDGGNHRSGIFQPYLQVFPTERAKQQA
                     TFGGRHSSGFHEYHIFSAEGNKFLVLSLSWRASDDALAWANQVIASNSTIPVILVNHQ
                     LMGIGSDGTTAADTAYSNYLWDKLIKNNDQIFMAVSGHYHGSCTKIKQNAVGNDVILM
                     VVDYQMAYMGGNGLLRLYDFDLTNNKITASSFSPWVPVKPSSALNQFDVAWLTDANQN
                     FSLDFQFAKRFSSFNKNFITPAGTSTQALTDIAKSLILTNYNQAPQKAVVPPTGSDDY
                     PKVPNTLAHWRFFNSAAAEGDAFPYQAGQKIKDASAAGANPISLHTELGMAGDLIWSK
                     DHHPLSAAPGSLRFLNSTGTRASYFTTDPNSSLNIEPFANGYTVEAFIKIDPGFDASV
                     NGWMGILYRLGPRSELAGFASDDGDCCLMFALSNLMEIQWEIVPVDQNTNLTCWSGSV
                     SAGQWLHIAIVNNPSDSYSTTMYVEGAPVLRNNSGMNGVRNVKAADQMAIGCGQWAGG
                     MATGFLGSLGEMRIVGAPLTSDKWLTARAG"
     gene            complement(350588..351442)
                     /locus_tag="CFter331_0299"
     CDS             complement(350588..351442)
                     /locus_tag="CFter331_0299"
                     /codon_start=1
                     /transl_table=11
                     /product="NAD-dependent glycerol-3-phosphate dehydrogenase
                     family protein"
                     /protein_id="IGS:CFter331_0299"
                     /translation="MANIAFLGTGLLGGAFAEAAAKRGDSVTAWNRSIDKVHALAQFG
                     VKAAATPAAAVRGAARVHIVVKDDAVVDEVIEAARSGLSPDAILIDHTTTLPALTAKR
                     AERLHAAGLKYLHCPVFMGPPAARNAQGIMMVTGPKALFESVQADLAKMTGRLEYLGE
                     RSDLAAVNKLFGNAMIIGLSAVIADILTLAQASGVDGEDAIKLLGLLDLNGMVTGRGL
                     NMAKGNFTASFELAMARKDVRLMLETTGNRPMAALPAVAARMDQLIAAGHGAADASAL
                     GIDAVQRP"
     gene            351909..352889
                     /locus_tag="CFter331_0300"
     CDS             351909..352889
                     /locus_tag="CFter331_0300"
                     /codon_start=1
                     /transl_table=11
                     /product="metallo-beta-lactamase superfamily protein"
                     /protein_id="IGS:CFter331_0300"
                     /translation="MTNKNVIKNALFSVYCIVGMSIAASAGAANVKITPLGSHDGEFC
                     AADRALIFEDPDGTRILYDAGRTVRGGSDPRLGKIDGVLLSHVHSDHLGDIHQAEANA
                     GTCATPDFSVKSTPSSVTEEVVLAKKAKLFVGGEMGDFFSRRITAAGGSADQVLLVRF
                     GGQRKIGGLTIASVPAAHSNGLDEKFLSGALAEGLAANGVKAYIGPAGGFVVTFSNGL
                     AVYLSGDTGITADQDLVVRRFYKPKLAVLNIGGIFSTGPREAAYVINDLVRPNGVIAS
                     HANEAATKDGKFVAGSKFLEFKAAVKVPVYAPLSGKTMEFSAEGKCVAGC"
     gene            353007..353450
                     /gene="cynS"
                     /locus_tag="CFter331_0301"
     CDS             353007..353450
                     /gene="cynS"
                     /locus_tag="CFter331_0301"
                     /codon_start=1
                     /transl_table=11
                     /product="cyanate hydratase"
                     /protein_id="IGS:CFter331_0301"
                     /translation="MDRLTVTEKIIAAKVSSGIKWSEVAAKVGLSKEWVTAACLGQMT
                     LSEKQAGVLAEIFSLSEEEAKWLTVTPYKGSLPTAVPTDPLIYRFYELVNVYGSTFKA
                     LIHEEFGDGIMSAIDFKMDLQRENDPNGDRVRILMSGKFLPYKQY"
     gene            353478..354104
                     /locus_tag="CFter331_0303"
     CDS             353478..354104
                     /locus_tag="CFter331_0303"
                     /codon_start=1
                     /transl_table=11
                     /product="DJ-1/PfpI family protein"
                     /protein_id="IGS:CFter331_0303"
                     /translation="MHIAILTFEGFNELDSLIAFGVLNRIKKPGWRVSIASPAARVRS
                     MNGVVLEAQASLREASTADAVIVGSGIRTREIVADEALMAQMQLDPSKQLLGAQCSGT
                     LVLAKLGLLDGVPACTDLTTKPWVQEAGVDVLNQPFFARGNVATAGGCLASPYLAAWI
                     IARLEGTEAAASALHYVAPVGEKEDYVARAMRNITPYLTETRYFSSVE"
     gene            complement(354083..355069)
                     /gene="mpd"
                     /locus_tag="CFter331_0302"
     CDS             complement(354083..355069)
                     /gene="mpd"
                     /locus_tag="CFter331_0302"
                     /codon_start=1
                     /transl_table=11
                     /product="methyl parathion hydrolase"
                     /protein_id="IGS:CFter331_0302"
                     /translation="MNHTSSPLRHLLHGTALAVSLALGTAAFPGAAFAAAPQVKTQAP
                     GFYRVMLGDFEVTALSDGTVDLPVDKLLDEPAAKTTAALGKSFLHAPVETSVNGFLIN
                     TGTKLVLIDTGAGTLFGPTLGKLVASLQAAGYKPEQVDDIFLTHMHPDHLGGLAANGA
                     LVFPNATVHADQRDADFWLSKAKLEQASAESKGSFQGATASLTPYIAAGKFQPFDGSG
                     EIVPGVKAWSSYGHTAGHTSYVVESKGQKLIVTGDLIHVGAVQFADPAVTIEFDTDKK
                     TAAVARAKVFAAAAKEGALIGAAHISFPGLGHLRAAGKSWQWIPVNYSTELK"
     gene            355337..355873
                     /locus_tag="CFter331_0304"
     CDS             355337..355873
                     /locus_tag="CFter331_0304"
                     /codon_start=1
                     /transl_table=11
                     /product="hypothetical protein"
                     /protein_id="IGS:CFter331_0304"
                     /translation="MASLQEQFLKAGLVDKNKVKLANQDKNKQKKAERRSGTASVDET
                     RLAALDTLRKNADRARELNAQRDAAATQKAIVAQIAQMVQKNRQSLGKGDIAYNFTYD
                     NKIERLYVSAAVQAHLIAGRLVIICLGEARELVPRIIADKIAERDASIVVRVNKTSTE
                     VDADDPYAAFQIPDDLMW"
     gene            complement(355908..356225)
                     /locus_tag="CFter331_0305"
     CDS             complement(355908..356225)
                     /locus_tag="CFter331_0305"
                     /codon_start=1
                     /transl_table=11
                     /product="hypothetical protein"
                     /protein_id="IGS:CFter331_0305"
                     /translation="MRKLVKEAAPDVVEEWKWMGTPVWSYDGIICTGESYKDKVKLTF
                     AKGASLKDPAGLFNSSLDGNVRRAIDILEGEEVDESAFKTLIRQAAALNSSRSKPAKK
                     AKS"
     gene            complement(356346..356753)
                     /locus_tag="CFter331_0306"
     CDS             complement(356346..356753)
                     /locus_tag="CFter331_0306"
                     /codon_start=1
                     /transl_table=11
                     /product="mll2253 protein"
                     /protein_id="IGS:CFter331_0306"
                     /translation="MMQTDDTKTLIVERELPHPAEKIWRALTQAPLIEEWLMKNDFQP
                     VVGHRFDLRADWGVVDCEVLAVEPNKTLSYTWEAMGLKSVVTWTLTPTSTGTHLHMEQ
                     SGFRPDQQQAYQGAKYGWQKFLAALDQVVAELA"
     gene            complement(356750..356986)
                     /locus_tag="CFter331_0307"
     CDS             complement(356750..356986)
                     /locus_tag="CFter331_0307"
                     /codon_start=1
                     /transl_table=11
                     /product="bacterial regulatory, arsR family protein"
                     /protein_id="IGS:CFter331_0307"
                     /translation="MTVHALTGPSGVSQPAISKHLGALKLAGLVRGRRDGRETYYSAE
                     PKALAPLIDWLSFYSTFWHGRFDQLETLLKRMDQ"
     gene            complement(357206..358075)
                     /locus_tag="CFter331_0308"
     CDS             complement(357206..358075)
                     /locus_tag="CFter331_0308"
                     /codon_start=1
                     /transl_table=11
                     /product="short chain dehydrogenase family protein"
                     /protein_id="IGS:CFter331_0308"
                     /translation="MTIIVTGATGTVGRQVVEQLVKRGADVRALVRDPSKASFPAGVD
                     VVQGDLLDVDSLRSAFSGVSTLFLLNAVVPDEYTQALIALNVAREAGIERIVYLSVIH
                     SDLYVNVPHFAGKFGVERMIEQMGLNATILRPAYFIGNDVTIKDVVTGYGIYPMPIGS
                     KGLAMVDTRDIAEVAAIELIRRAQSSVPLPLDRINLVGPDTLTGADVAAIWTSVLGRP
                     IAYPGDDTAGFEKNLRQFMPSWMAFDMRLMSERFLTEGMIPAAGDVERLTTLLGRPLR
                     SYRDFASEIATQG"
     gene            complement(358132..359064)
                     /locus_tag="CFter331_0309"
     CDS             complement(358132..359064)
                     /locus_tag="CFter331_0309"
                     /codon_start=1
                     /transl_table=11
                     /product="zinc-binding dehydrogenase family protein"
                     /protein_id="IGS:CFter331_0309"
                     /translation="MNNIRALVLTEYGGPAALKISSVEAPTAGAGQVLVRVHAAGING
                     LDWKVREGYVRDAFPLQLPTVLGIELAGVVEAVGPGVTQLRKGDRVMGPRGALGAYAD
                     LVAADQANLSLVPDSLSFVDAAALPVASVAAWQSLHFAGPIRAGQRILIQGAAGGLGG
                     FAVQYAHQAGAVVFATALEAHADYVRSLGADHVIAYDKEQFETSVKDIDLVLDYIGGE
                     VLSRSWSVLAEDGVIVSTASPAILASIPAGRRGLWFMSSPDAARLQAIAEDVAHGRLQ
                     SKVGAVVRFDELPAMIERNRTEPQVGKTVVDFAL"
     gene            359172..360056
                     /locus_tag="CFter331_0310"
     CDS             359172..360056
                     /locus_tag="CFter331_0310"
                     /codon_start=1
                     /transl_table=11
                     /product="bacterial regulatory helix-turn-helix, lysR
                     family protein"
                     /protein_id="IGS:CFter331_0310"
                     /translation="MDFNALEDFQLVASHGGFGKASRASGRSKATLSRRVADLEEALG
                     IRLIERGARSLELTEAGQLLRARTEGPMHEVAEAVAAARDGLATPRGRLRIAAPILFS
                     QLALGRIAARFLLSYPEVQIEAVAEDRLVNLVDEHFDVAIRINPSKDSTLVGRCFAKD
                     RLVLAAAPSVQMPKGNRDKPFPVPAVVTPSYRDGDVWSVRNGQFTVEPRPVLHLSSLL
                     MVRDAIAAGAGAAMLPQSIIGSMLEKGELVSWGIAGDEVELWVLHTSRRLQSPKVRAF
                     VEFMCKQYPGGSFTIPIR"
     gene            360500..362956
                     /locus_tag="CFter331_0311"
     CDS             360500..362956
                     /locus_tag="CFter331_0311"
                     /codon_start=1
                     /transl_table=11
                     /product="AAA ATPase domain protein"
                     /protein_id="IGS:CFter331_0311"
                     /translation="MFSARLNLLGTPEFHNAETGQKIKLGYAKLVLLLAYLALEPRAH
                     TRESLADLLWPELDEHDAKANLRRALFNLQQAFVQGGLEKSLVYADRGVVRLAKERFW
                     IDAAEFENWEKIDCIKLTDQQLDLYRGPLLDGIFPVGERLANWLQLRREQCERKNIAL
                     LEHAVVLHANAGEFDVMERRCQQLISADFLSELAHSRLMHMHLEMGNQAAARKIYDAY
                     CSMTLQHLGTSPSNEITSLFDKSAFQPLATTQPAGSNLVPGKFPASETRREYRLVSTL
                     YIELFPLVHYDREAWLQVSAAAIVRLRGLLSKYCGTFRQQSNSVVIAYFGYPISNEFI
                     TEWSLAAGLSIRQCIAQEFHHVGIRSAVHADMMMTGPGYTLPDILGECTTIARRLAES
                     ASTGALLASAETRHGIASVFDMKSLDGAPHDAFEVQALREPHEIRKGEPSRRSNFVGR
                     SNELKALDLAWEKASVEGGACVQLIGEAGVGKSRLVREFLGTKKIQFDNEYRVCFHIE
                     NLLSPLHPILALARLLGKPSRRAASDDSAGLTSASVLPDKVSVDDSESTLLSDILSTH
                     EKYARGYSILEREKLFSSIVGSLKRNHKKLLAVLVFEDIQWADKVSLDFIAWLRENRN
                     SLGIFLLLTSRKHPKLSGSALSPGISMEIKPLNMAEASRMALQFPQFFEASSTWRPLL
                     LRMADGIPLFLEKLLQNPSPEGHFTCPKALRNLLTERIDRLGEIRQVLCHASCIGFRF
                     GLHVLAEIESVSVRKCQQSIKALLASGLIEQRPEPGHFQFRYRLVREVAYSMLTFEER
                     QRILARIAKPDPLQAALDYR"
     gene            363864..370655
                     /locus_tag="CFter331_0312"
     CDS             363864..370655
                     /locus_tag="CFter331_0312"
                     /codon_start=1
                     /transl_table=11
                     /product="hep_Hag family protein"
                     /protein_id="IGS:CFter331_0312"
                     /translation="MFAALVASGWLGWASLAQAQAQAVDCSTAPYNFYNGTASCMGFQ
                     SAATGVGATALGSLAHANVLGGLAVGYNALSNAQNGISLGFQAYTNAINSIYLGARTA
                     AGTGALAGGAIGIGTDVTASGPNSVALGTLAIGAGTNSVAVANSSSVDANSVNSIAIG
                     YLTKVTNSNNAVALGSGSLVSGGTHGTAVGWQAYASALNAVYLGARTAGTGASAESAV
                     GIGTDVSASGIYSIGMGLGAKASQGDAIAIGRQAVATGINSIYLGSLQSGIAGSGATA
                     NNAIAVGTDITASGVGALALGNFTVASGVNSVALGASSATASDALSMGRQANASAANT
                     IAIGLASTAQAASTIAFGDSNTVAAAAGTGSIAGGHNSQVKGGTGAVALGEGQTVTGN
                     GAVAIGDPNVSNGNGAVTMGANNVAAGDAAGATAAAGAVAIGNNNQAIGQGSVALGNA
                     SKALAAGALALGDTATANNAKDVALGSGSTTVTAVGTGSITIGGTVYNFAGTNPTSTV
                     SVGAVGSERTITNVAAGRISDTSTDAINGSQLYATNQAVQAIAASTPLHYYSVNDAGT
                     QQANYINNGATGNNSVAAGVAASASGNRSIAMGFQTQASATQALAIGDGATASGSQAT
                     ALGVGAVSSGVSGSTAVGANSIASGVNSVAAGVFSSATGATSAAFGPGALAAAARSTA
                     FGPSAQANAASTVSFGDTSVVAAAAGPGSIAGGHNSQVTGGTGAVALGEGQVANGNGA
                     VAIGDPNSAIGTGAVTVGANNTSNGQGAIALGNSNSATGQGSIALGNASTAAVAGGIA
                     LGDTANAALGNGVAIGANSIAGNANDVALGAGSTTAAPHTGVTAQFGGTAAGIANAAS
                     GVVSVGAGGSERQIQNVAAGVISATSTDAINGSQLNTVVTGINNLGTTTAGTLGGGAA
                     YDPATGNVAGFSQPINTVSATGAVTGPTAQTTVAGALTALNTNVDNTANIAVKYDAVG
                     GSKITLGATGGAGAGAPVTITNLAPAALNPTSTDAVNGSQLYGTNQNVTNLTDGKIGP
                     FVSDNSVTAVQPVSSGANASAGGFGATATGAASTVVGNQATDNGNANATVLGQGASIA
                     AGTAGSNVALGQGSTVAAAAVPTTGATIGGTAYTFAGGAPAGVVSVGSAGNERQITNV
                     AAGQLSGTSTDAVNGSQLFATNTQVTANTTAITNINNGGGIKYFHASSTLADSTATGT
                     DSVAVGPTANASATDAMALGHGSAATNVGAVALGAGSTTTAAVVTTGTTINGTAYNYA
                     GTAPTSTVSIGNVGNERTITNVAAGQVSGTSTDAVNGSQLFATDTAVTSLGNTVNNIT
                     NGKAGPFVSDNSVTAVQPVSSGANASAGGFGATATGAASTVVGNQATDNGNANATVLG
                     QGASIAAGTAGSNVALGQGSTVAAAAVPTTGATIGGTAYTFAGGAPAGVVSVGSAGNE
                     RQITNVAAGQLSGTSTDAVNGSQLFATNTQVTANTTAITNINNGGGIKYFHASSTLAD
                     STATGTDSVAVGPTANASATDAMALGHGSAATNAGAVALGAGSTTAAAVATTGATING
                     TTYAFAGAAPTSTVSVGSVGNERTITNVAAGQLSTSSTDAVNGSQLNATNLAIAASKT
                     HYYSVNDGGTQGGNYNNNGATGVDALAAGVGSSAAALNDVAIGNLAAASGGSSIAIGD
                     GAQASGANSISIGTGNIVSGASSVAIGDPTTITGTGSFSVGNNNNIASNNTFVFGSNV
                     TVPTGFDGSVVLGSGSAAAAANPVSSGTVNGTTYGGFAGATPTSTVSVGAVGAERQIT
                     NVAAGQLTATSTDAINGSQLYSVASGLGTAISNLSTVVNANQFPIASSEGKAFSGAIG
                     AAGSNSLGMGTNAVATGQNATAAGQGSVANQANTTALGQGAQATAANSTALGQGAVAG
                     TGNSVAIGSASATTAAVATAGTTIRGTAYSFAGGAPVGTVSVGSAGNERQIQNVAAGQ
                     LSATSTDAINGSQLYATNSAINNLTNVVTSTQVKYYSDNSSGGGNVNNDGATGADAMA
                     MGKNTTATATNAVAMGPGASATASNGVAIGAGSTADRAGLGGAKESFSNAAVASTQGA
                     VSVGSAGNERQITNVAGGTQATDAVNVRQLQAVQAGGVHYDTNTDGSTNYSSVTMGNG
                     GSSPVAIHNVEAGTAATDAVNVSQLNTGLSSAVQQANQHADGLAMQLQNNINDVAKKA
                     YAGVAAAMSMESAPYVPGKITYSAGYGYYQNQNAIGISLRRTADNGRWALSGGVSGTT
                     SGGVAARLAVSGVLN"
     gene            370751..371563
                     /locus_tag="CFter331_0313"
     CDS             370751..371563
                     /locus_tag="CFter331_0313"
                     /codon_start=1
                     /transl_table=11
                     /product="smpA / OmlA family protein"
                     /protein_id="IGS:CFter331_0313"
                     /translation="MRHSSSNFRRALCISVLYCMSFSATAADAGETNFPALDSSYLKT
                     GDFIGPDHVKRVRPGQHKDQVRRELGNPHFSEGIFNVREWDYAFNFYTGKGNEYVTCQ
                     FKVKFDSDNRATSTHWKDPDCEKYINPPPAKDAPMIEKVLPRRVELGADGLFAFGKSD
                     LGNLDPAGRSKLDDLANRLKQDEVKLSSVVVTGHTDRIGSEEANLALSQARADTIRNY
                     LIQKGLDGRLVRAYGAGKAKPVVQCPGQKLTPQLVQCLQPNRRIEIEIVGEQ"
     gene            complement(371575..372483)
                     /locus_tag="CFter331_0314"
     CDS             complement(371575..372483)
                     /locus_tag="CFter331_0314"
                     /codon_start=1
                     /transl_table=11
                     /product="hypothetical protein"
                     /protein_id="IGS:CFter331_0314"
                     /translation="MNPTIRYSLLLAVAGACLGMYLSATGSSGERLSLKTASQDPAST
                     QSLHGGELISPFATGSAGQGNGRATLPLPLAPVYARNGRQVDLGGLTAQQYISKWNSL
                     ARAGDKDAAYNVYQATAVCASNDEPAPAYRSTAELEQFQAERKKMLALCEGVNPAQLQ
                     ERLSFLAVAARAGKVEAQIDYFMEGPYGRDTDLAKSAEDPVVQQWKTEAVTDLKSAAG
                     QGEPFALALLSQVYDAGELLPRDARLSLAYKVAEADARNSVLSEEQLRRNAGAQMSDA
                     DFASALQTGRQIASACCKKSRLSAQE"
     gene            complement(372625..373104)
                     /locus_tag="CFter331_0315"
     CDS             complement(372625..373104)
                     /locus_tag="CFter331_0315"
                     /codon_start=1
                     /transl_table=11
                     /product="hypothetical protein"
                     /protein_id="IGS:CFter331_0315"
                     /translation="MKKFLVSLCLLTQAMYAMADGQTDCDAAAGSYLTGTVNAKPTFA
                     DGKALKGVKLSHTHISVKADKDGRTYDVAMDNVYAKDYQKNSTSIPKSLAAFKLGDKV
                     EMCGQLYTSGYGIHWVHDNCNVTPDQAHPNGFIKNVLADGSEGGNLEASEAYCYLWN"
     gene            complement(373367..373711)
                     /locus_tag="CFter331_0316"
     CDS             complement(373367..373711)
                     /locus_tag="CFter331_0316"
                     /codon_start=1
                     /transl_table=11
                     /product="lysR substrate binding domain protein"
                     /protein_id="IGS:CFter331_0316"
                     /translation="MRNTMTGLPLEWEYRSGRKTIAAKTSGRLLVTEAGTLLSACLAG
                     AGIARIKAGGVQELIDEGLLVELLPNYAGEKYALYALYPSRHLPAAKVQAFIDFVSEI
                     LGAEREGRRASA"
     gene            373760..373978
                     /locus_tag="CFter331_0317"
     CDS             373760..373978
                     /locus_tag="CFter331_0317"
                     /codon_start=1
                     /transl_table=11
                     /product="hypothetical protein"
                     /protein_id="IGS:CFter331_0317"
                     /translation="MFFDISRRGDGYGTRLKQLAPDQRGRGRLSEAHRDIKAFGNQVT
                     QLFARNQIQREIGISIQESRDVGRKHPA"
     gene            374451..375764
                     /locus_tag="CFter331_0318"
     CDS             374451..375764
                     /locus_tag="CFter331_0318"
                     /codon_start=1
                     /transl_table=11
                     /product="beta-lactamase family protein"
                     /protein_id="IGS:CFter331_0318"
                     /translation="MTQSFSRRDILKSASGLLAAATMGGLLDKRAVAADVTPRASGKY
                     IPNHAFAPVDRALQQAVDRKTVAGVVALGATDKGIVYQGAFGKADLDAGTPISMDSVF
                     WLLSMSKAITATACMQLIEQGKLQIDQPASQVLPELKAPMVLDGFDAAGKPKLRPSKR
                     PITVRHLLTHTSGYTYPVWSENILQYEKVTGMPDIAYSMNGAFTAPLEFDPGDRWEYG
                     ISLDWVGKLVEAVSDQSLEVYFREKIFNPLGMGNSGFLISSAQKKRVATMYNRQPDGS
                     LKSAPFEMNQRPEFFSGGGGLFSTPRDYMAFLQMLVRGGTFNGSRILKPETVAMMFKN
                     QIGDLNVVEMKSAQPAYSNSFDEFPGMGHKWGLSFDLNTQPGPHGRSAGSGSWAGLLN
                     CYYWIDPVKHVTGALFTQLLPFFDERVVNLWGQVEEGIYGGLRRS"
     gene            375841..376713
                     /locus_tag="CFter331_0319"
     CDS             375841..376713
                     /locus_tag="CFter331_0319"
                     /codon_start=1
                     /transl_table=11
                     /product="nmrA-like family protein"
                     /protein_id="IGS:CFter331_0319"
                     /translation="MYAITGITGKVGGALAQALLAANLPVRAVVRDAVKGQVWAARGC
                     EVVLAEMDDAASLTAAFKGAEGVFILPPSEFDPSPGFPEALLVINAVKAALDSAGPGK
                     VVCLSTIGAQATQSNLLTQRTLMEQALGELSLPIAFLRPGWFMENALWDVDPARSGVI
                     PSFLQPLDKPVPMVGTADVGRVAAELLQQDWSGRRMVELEGPRRVSPNDIAAAFAEIL
                     GHPVHAEAVPRETWGALFRSQGTQDPMPRIQMLDGFNEGWIKFEGSDAEVIKGEVELV
                     KVLRGLVAAGQSHQ"
     gene            376727..377752
                     /locus_tag="CFter331_0320"
     CDS             376727..377752
                     /locus_tag="CFter331_0320"
                     /codon_start=1
                     /transl_table=11
                     /product="aldo/keto reductase family protein"
                     /protein_id="IGS:CFter331_0320"
                     /translation="MEYSKLGRSGLRVSRLSLGAMTFGAGSGIWGQIAGLDRAQAASL
                     VAMAVDQGVNLIDTADAYSQGKSEDIVGQVIADLGLDETRMLVATKVRLRTGPGQNDV
                     GLGRSHIMRSVETSLKRLGRDHIDLFQLHDRDALVPMQETLRALDDLVTQGKVRHIGV
                     CNFSAGDLERVQGITAQTHGAAVTSNQVYYSLAARDIECEIAPVARANDVALIVWSPL
                     SGGYLTGKYTPGADGAEKGRRANLNFPPIDPARADPIVLELRQVAAELGATPAQVALA
                     WTLGRSEVTSITIGARSPDQIANNLAAAQLLLSIEQRERLDCVSEPEKAYPYWMQQFH
                     DRDRVLP"
     gene            complement(378072..379394)
                     /locus_tag="CFter331_0321"
     CDS             complement(378072..379394)
                     /locus_tag="CFter331_0321"
                     /codon_start=1
                     /transl_table=11
                     /product="hypothetical protein"
                     /protein_id="IGS:CFter331_0321"
                     /translation="MKHVARKSFFFSGILIANIFGGAQAATIIVNPGQSIQTAVNSAV
                     AGDIVQVKAGTYNQKIVISGKNGNADNFITIKGDAGAVITGAGLVPAGREGLISIKNS
                     SYIKIDGFEIANFTYNGSNTPVGILVTGYGSNIQILGNKIHGIKNTSTCKDPCPVGAH
                     GLAVFGTHANGITDLLLKKNEVYDNVLQASEALVVNGNVDRFEVLNNDVHGNNNIGFD
                     FIGYENECASCGEKDRARNGIVRGNTATNNSSVKNPWYGGQGSAAGFYVDGGRYIVFE
                     RNISTGNDIGFEFASEHAGKATEDIMMMNNFVFNNRDAGLSVGGYSSSTGGSRRINVH
                     NNSFYKNKGWGTEITFQFKVTYSNFSNNIIFGKGSADESYDDAGTGHSQNVWGKNLWW
                     GTSTESSNLPGTRIVADPKYVSAATGDLSTQSTSPAIDVGAVSANVTG"
     gene            complement(379531..380400)
                     /locus_tag="CFter331_0322"
     CDS             complement(379531..380400)
                     /locus_tag="CFter331_0322"
                     /codon_start=1
                     /transl_table=11
                     /product="bacterial regulatory helix-turn-helix, lysR
                     family protein"
                     /protein_id="IGS:CFter331_0322"
                     /translation="MLVAIADSGSFSAAARRLGRVQSAISQMIRTLEDTQGVILFDRS
                     EHKPRLTAIGRMMVDQARLVLFSAERFESLALGSRAGLEAELPLAIDPLIPSQPLIAS
                     LRALREAYIDVPVTFRTEGLGGAERRLREGSATLGVCLLLPSVPDDLMAYPLMDLQLL
                     PVAAPDHPLAKIDRPLETTDFAAHVQLVLSDPIAQDGPNYGVVGPRLWRFVDNGRRLD
                     FLLAGLGWCKMPKHIVEPMLKDGRLMLLETQDQKIVPGTRLLIYAAHIRDKPLGPVGT
                     WLLNDLRQRLFIS"
     gene            380594..381151
                     /locus_tag="CFter331_0323"
     CDS             380594..381151
                     /locus_tag="CFter331_0323"
                     /codon_start=1
                     /transl_table=11
                     /product="NADPH-dependent FMN reductase family protein"
                     /protein_id="IGS:CFter331_0323"
                     /translation="MAAEYVDEWRHANPDGKVIRRDLTHTALKFTDAPWLAAYFTPPE
                     KQSTEMKDALKLSDELVEELLSADVVVIGTPVYNYNVPAVLKAWFDHVVRKGITLGFS
                     GEGLLKGKRCTVLLASGGVYTVGSPIRERDIATQWLRLILNVLGIENVEFVPAGGTKV
                     IDLGEQSRAEYMEPIIPLIREAVNP"
     gene            complement(381194..382231)
                     /locus_tag="CFter331_0324"
     CDS             complement(381194..382231)
                     /locus_tag="CFter331_0324"
                     /codon_start=1
                     /transl_table=11
                     /product="periplasmic binding s and sugar binding domain
                     of LacI family protein"
                     /protein_id="IGS:CFter331_0324"
                     /translation="MPTLSEVAHLAGVTSATVSNVLRKRGKVGEQTRLRVLAAVEQLG
                     YRPHLTARALAEGCAPTLALMVSSIANPFYPEFALAAERAARANGRFLIVCNTNDDPA
                     TGRAYLDQIAGTLSDGVLVMNANLSIDDLKKTEQRGAPVVLCMWEKLDAPPELPCIAV
                     DFFEAGAIAGRHLIGLGHRHIGALVGSKMNGIHAERYKGYLSACAAAGQKHPQNRTRY
                     IEDSVEAGYESTKALLEAHPRLTAIFASNDLPALGALNAAADMGLKVPQDISIIGITD
                     IQWARLSRPALTTVAVPTVSAAEMAVALLLDLIGKPGQPAAMRVTATPQLIERASTGP
                     APFDTPLRGAD"
     gene            complement(382261..382437)
                     /locus_tag="CFter331_0325"
     CDS             complement(382261..382437)
                     /locus_tag="CFter331_0325"
                     /codon_start=1
                     /transl_table=11
                     /product="hypothetical protein"
                     /protein_id="IGS:CFter331_0325"
                     /translation="MVSIVSLDNTNLLFSVQSKLRRSVTVGLQQHFPAQSAVIGLALQ
                     SIPISTLTTSMIDG"
     gene            382687..383826
                     /locus_tag="CFter331_0326"
     CDS             382687..383826
                     /locus_tag="CFter331_0326"
                     /codon_start=1
                     /transl_table=11
                     /product="ABC transporter family protein"
                     /protein_id="IGS:CFter331_0326"
                     /translation="MASISLRSLQKSYGSAAPIIRNVDLEIGEHEFCVFLGPSGCGKS
                     TLLRIIAGLEDPSEGELLIDGKPMNDVPSAQRSVAMVFQSYALFPHMTVFENMSFGLT
                     LAKLPKAEIEQKVREAARILQLEELLQRKPKELSGGQRQRVAIGRAIVRRPGVFLFDE
                     PLSNLDATLRSQTRIEIARLHRQFERASVIYVTHDQVEAMTLADRIVLLHAGADTAAF
                     GSVAQVGTPMELYHHPKNRFVAGFIGSPRMNFIPAVVTRIGLGEVAVRLPDTDETVQV
                     HAFDQSLQQGQAVTLGIRPEHLDSSDTASAGLTREVILVERLGEQTYVHLEQPGGQPL
                     VAKAPGNTPIQRGERLRFGIPAACAFLFDASGVAIAKPAAVAMAA"
     gene            383891..385858
                     /gene="bgaT"
                     /locus_tag="CFter331_0327"
     CDS             383891..385858
                     /gene="bgaT"
                     /locus_tag="CFter331_0327"
                     /codon_start=1
                     /transl_table=11
                     /product="beta-galactosidase BgaT"
                     /protein_id="IGS:CFter331_0327"
                     /translation="MSIRLGVCYYPEHWSEEIWSSDAQRMTALGIKQVRIGEFAWSRI
                     EPSPGEYQWDWLDRAIQVLADAGLEVVMCTPTATPPKWLIDQHADILPVDANGRARGF
                     GSRRHYDFSSPSYFKESQRIVTLLAERYGRHPAITAWQVDNEYGCHHTVVSYSAAAQQ
                     GFRRWLQQRYQTVDALNQAWGTVFWSAEYRSFDEIDAPVGTVTEAHPSHRLDYRRFAS
                     DEVARYNRMQVEILRAHAPGRVMVHNFMQMFTEFDHYPVAADLDVASWDSYPLGALEE
                     LWFAPEVKARWLRTGHPDFASFNHDLYRGMSAQPFWVMEQQPGPVNWAQWNPNPLPGM
                     VRLWSWEAFAHGAGCVSYFRWRQVPFAQEQMHAGLNTPDNRLDVGGHEAQRVAEEIQQ
                     VELAAGALQQPRGKVALLFDYAAKWLFEIHPQGADFHYPQIAFEYYSALRSLGLDVDI
                     VPLSAKLDDYAMIVVPPLPVLPADLAARLKASGAQVLLGPRSGSKTESVQIPANLPPG
                     PVQEILPMRVWRVESMRPNISEPVECGGRHGKAYHWRDLIEAGDNVKVIAAFGDGHPA
                     IVQHERVHYLAGVFDADFTCDYFERTALAAGLAPERLPETLRISHRGGLTFAFNYGSQ
                     SCVVPHGEHAEFIVGASPLAAQGVAIYRSRN"
     gene            385911..387149
                     /locus_tag="CFter331_0328"
     CDS             385911..387149
                     /locus_tag="CFter331_0328"
                     /codon_start=1
                     /transl_table=11
                     /product="bacterial extracellular solute-binding family
                     protein"
                     /protein_id="IGS:CFter331_0328"
                     /translation="MKKLFCTSLLAALLVSALGSAAAGTLAVNIAYKGASQRAVWQST
                     LDEFKKANPDVDIKAAFVEEEAYKVQLPGWLSTQAPDVINWHNGERMAFYASRGLLED
                     LSEDWKKNKWDEVYASTKDASSYKGKQYALPTVYYSWGLFYRKDVFKTAGIAGEPKTW
                     EELLDACNKLKAAGVTPFAVGGRDSWTLAGWFDYLDLRLNGNVFHQQLMAGEIPYTDA
                     RVKKVYTAWKTLIDNKYFIDNSLSYDLDGAQPFLFQGKAAMMLMGTFIAKGFPPKLAA
                     NMGYFQFPIIDAKIPTAEDGPAESIHIPSKARNKVDAHRFLAFVGTPAISAKLAEGLG
                     SLPANSKSPEPTESISRIGFQILSNTKGGIAQFYDRDMTKEMADEGMKGMQKFISDPA
                     KLDEVLNELEQSRKRIYKKT"
     gene            387269..388201
                     /locus_tag="CFter331_0329"
     CDS             387269..388201
                     /locus_tag="CFter331_0329"
                     /codon_start=1
                     /transl_table=11
                     /product="binding--dependent transport system inner
                     membrane component family protein"
                     /protein_id="IGS:CFter331_0329"
                     /translation="MPAQTPAITPARPQPSDLAAAGKPRRRSTASRRNRAAIWFLAPA
                     CLMTAVYVLYPIFYTIYLSFFNWDGMMKPEFIGLANYVEMLHAPTFHVALKNNLTWLL
                     LFLLAPPAGLIAALYLNQKVRGIRLIKALFFAPFVLSGVVVGLIFSWFYDPTFGLLTL
                     LLGHGVPVLGDPRYVTFGIIFAALWPQTAYCMILFLTGLTSINADQVEAARMEGAKGW
                     SMLRYVILPQLRSTTFMAFVVTIIGALRSFDLISVMSSGGPFESSTVLAYYTYDQAIK
                     YYRQGYSAAIAVTLFAIMLIYIVYQLRRLLRDER"
     gene            388212..389063
                     /locus_tag="CFter331_0330"
     CDS             388212..389063
                     /locus_tag="CFter331_0330"
                     /codon_start=1
                     /transl_table=11
                     /product="binding--dependent transport system inner
                     membrane component family protein"
                     /protein_id="IGS:CFter331_0330"
                     /translation="MFPMPIEKWKASNRILYKLSLPVALLIWLLPILAVLVTSVRSTD
                     ELMEGNYWGWPKDFAMLANYREALTASPMLHYFWNSCLITIPSVIGAIALAAMAGYAL
                     STYKFRGNTLLFATFVACNFVPQQILMIPVREISVSLGLFNTVSGLILFHVAMQTGFC
                     TLFLRNFIKQLPYEMIEAARIEGAGEWTVFYRIVLPLIKPALAALAVLVFTFVWNDYF
                     WALCLTQGDDVAPITVGVAALKGQWTTAWNLVSAGSVLAAIPSVLLFFLMQKQFVVGL
                     TFGASKG"
     gene            complement(389064..389240)
                     /locus_tag="CFter331_0331"
     CDS             complement(389064..389240)
                     /locus_tag="CFter331_0331"
                     /codon_start=1
                     /transl_table=11
                     /product="hypothetical protein"
                     /protein_id="IGS:CFter331_0331"
                     /translation="MMRGGIFSIGHNAPAVWSICHLPGPLSELISHGDAANRRFRPHY
                     FFLVAASCSFGNGA"
     gene            389436..390293
                     /locus_tag="CFter331_0332"
     CDS             389436..390293
                     /locus_tag="CFter331_0332"
                     /codon_start=1
                     /transl_table=11
                     /product="short chain dehydrogenase family protein"
                     /protein_id="IGS:CFter331_0332"
                     /translation="MGAIYTLHPQHQSHQPGSEAAMEPTPRSDPLARKTGGKLADKVA
                     LITGGDSGIGRAIALAYAAEGASVAIVYLDEHADAKETMYMVEELGGQCLLLDGDVGD
                     ENSCIRMVEQVIAKFGRLDILVNNAGQQFPQAHIEDISAEQLEKTFRTNIFSMFFMVK
                     AAKPYLRAGARIINTASVTAYRGSERLLDYSATKGAIVAFTRSLAQQLLEDEIHVNAV
                     APGPVWTPLIPASFSADEVARFGKDVPMKRPGQPNEVAPCYVFLATEGASYMSGQVLH
                     PNGGEIING"
     gene            390363..391553
                     /locus_tag="CFter331_0333"
     CDS             390363..391553
                     /locus_tag="CFter331_0333"
                     /codon_start=1
                     /transl_table=11
                     /product="hypothetical protein"
                     /protein_id="IGS:CFter331_0333"
                     /translation="MKIPEPGDRKKELTARRNQKMARSLHAYMRGTTAHYYEWLNGQR
                     SDLLPRGPDIWICGDCHLGNLGPLANASGQVDVQIRDFDQAVIGNPAYDLVRLAMSLA
                     AAARGSMLPGIVTVHMLEHLMEGYEQALIQRGKRTVVQKPEEIKTAVRGADQRSWKKM
                     AKQQVIDAQPAIPLGKNFWPLSQDEKNSLATLFESREVLHLIATLRSHEDDGKPKILD
                     AAYWVKGCSSLGPLRYAVLLQTKGEKPCLIDIKEAVRALAPHAEDAVMPRDNARRVLD
                     GARHLSPALGKRMAPHHLAGHSVFVRELLPQDLKLDIDQLHKEDAITMARYLAYVVGR
                     SHASQMDMATRKEWRRELGLDRRKSLAAPSWLWSCVVKLIAHQETGYLEHCRKYVSGA
                     ETRP"
     gene            complement(391575..392135)
                     /locus_tag="CFter331_0334"
     CDS             complement(391575..392135)
                     /locus_tag="CFter331_0334"
                     /codon_start=1
                     /transl_table=11
                     /product="glycine zipper family protein"
                     /protein_id="IGS:CFter331_0334"
                     /translation="MSSIIFGRFQLQDDVHYAVSKLVQAGYPREAICSFYLNPAGQHD
                     IYPIGGDRDKSPGAEKTDTGLAAGAAVGAGMGAGVGAAVVPVIGPVLGSLVGAHLGGL
                     VGSLDATKDSRGKDAKDNDSRQEIRKSGMRVAVAVADDRQESAATALLKALGATDMER
                     GNGTIADGDWRDFDPLSKPCYIDEKN"
     gene            392210..392353
                     /locus_tag="CFter331_0335"
     CDS             392210..392353
                     /locus_tag="CFter331_0335"
                     /codon_start=1
                     /transl_table=11
                     /product="hypothetical protein"
                     /protein_id="IGS:CFter331_0335"
                     /translation="MPGILQFPVAGFNSLLAGSLSLPCLTIFTRKNPCECMAHIGGKN
                     GNS"
     gene            392706..392843
                     /locus_tag="CFter331_0336"
     CDS             392706..392843
                     /locus_tag="CFter331_0336"
                     /codon_start=1
                     /transl_table=11
                     /product="hypothetical protein"
                     /protein_id="IGS:CFter331_0336"
                     /translation="MITDADLFEAVQKKIGKKDLSNIEKVILERNGEMTVIPLAPGSS
                     R"
     gene            complement(393105..393272)
                     /locus_tag="CFter331_0337"
     CDS             complement(393105..393272)
                     /locus_tag="CFter331_0337"
                     /codon_start=1
                     /transl_table=11
                     /product="hypothetical protein"
                     /protein_id="IGS:CFter331_0337"
                     /translation="MPAADDDEDGAAGAGVMAGGCGASVRGADGVSSLLLQPARILAV
                     IARPMSMFFII"
     gene            393594..394019
                     /locus_tag="CFter331_0338"
     CDS             393594..394019
                     /locus_tag="CFter331_0338"
                     /codon_start=1
                     /transl_table=11
                     /product="PRC-barrel domain protein"
                     /protein_id="IGS:CFter331_0338"
                     /translation="MSLNYEDRDTYGMYKIHSSDGPGPSLMGANTLVGNDVYNRQDES
                     LGDIKEIMLDVQNGKVSYAVLSFGGFLGMGEKLFAVPWNALTLDPANKRFILDVGKER
                     LKDAPGFDKDRWPDMADQSWTREIHAYYGTTPDLDDTRI"
     gene            complement(394169..394540)
                     /locus_tag="CFter331_0339"
     CDS             complement(394169..394540)
                     /locus_tag="CFter331_0339"
                     /codon_start=1
                     /transl_table=11
                     /product="hxlR-like helix-turn-helix family protein"
                     /protein_id="IGS:CFter331_0339"
                     /translation="MTTPHETCGTGGFSCGLDATLRIISGKWKPLVLFFLRDGPKRYG
                     ELKRLTQGVSNKVLIQQLKDLEADHVLVRTDYKEVPPRVDYALTPLGRSLADAIVPLC
                     TWGTEHMAEMASIFAKRDTLP"
     gene            394655..395389
                     /locus_tag="CFter331_0340"
     CDS             394655..395389
                     /locus_tag="CFter331_0340"
                     /codon_start=1
                     /transl_table=11
                     /product="short chain dehydrogenase family protein"
                     /protein_id="IGS:CFter331_0340"
                     /translation="MNRLNGKTAVITGGATGIGRAAAKRFIEEGAFVFIFGRRQEALD
                     AAVAELGPNARAVKGSVSDLADLDRLYAAVKAERGTLDVVFANAGAGSQLALGKITAE
                     HIDETFDTNVKGTIFTVQKALPLMGQGGSIILTGSSAGTTGAPAMSAYSASKAAVRNL
                     ARTWAEDLKGSGIRVNVLSPGATATELAKEALGEEGQKVFAAMTPLQRMADPAEIGAA
                     AAFLASPDSSFMTASEVAVDGGLAQL"
     gene            395461..396060
                     /locus_tag="CFter331_0341"
     CDS             395461..396060
                     /locus_tag="CFter331_0341"
                     /codon_start=1
                     /transl_table=11
                     /product="NAD-dependent glycerol-3-phosphate dehydrogenase
                     family protein"
                     /protein_id="IGS:CFter331_0341"
                     /translation="MSYAIIGFGNIGQALAKAFARNGIEVSVATTRNPESFASAAAAI
                     GPAIIPKTLAEAVKADVVFLAVRFESHQDVAKALPNWQGKTIVDVTNAYGVPPEELGG
                     QPSSKAVAQAFTGGRLVKGFNHLGAAVLDQDPAVHGGRRVVFLASDDGDAVAEISALA
                     ENLGFAPIKLGGLADGGLLVQARGNSWGQLIFKDLVKFD"
     gene            complement(396282..396866)
                     /locus_tag="CFter331_0342"
     CDS             complement(396282..396866)
                     /locus_tag="CFter331_0342"
                     /codon_start=1
                     /transl_table=11
                     /product="glutathione S-transferase, C-terminal domain
                     protein"
                     /protein_id="IGS:CFter331_0342"
                     /translation="MILYYAPGACSQASHIALIEAEIPHRLVKVGRDRRTDDGADFNL
                     INSKGYTPALDLGDGTILTENLAILVYIAEKSGKLLAKGGAERWRALEATTFMTTEIH
                     RNFIPFFRGGTAQEKEKAAQTLLMRFGTISEQLGNKAFLVGEQMTIADCYLFVMLSWA
                     AMMGVELPQPLSNHLTRMKSLPSVIKALSAEGLA"
     gene            397013..397354
                     /locus_tag="CFter331_0343"
     CDS             397013..397354
                     /locus_tag="CFter331_0343"
                     /codon_start=1
                     /transl_table=11
                     /product="hxlR-like helix-turn-helix family protein"
                     /protein_id="IGS:CFter331_0343"
                     /translation="MLNRVGDKWSMQVIVVLRDQPRRFNDLRRQVNGISQQMLTRTLK
                     VLERDGLVERTVRTTSPPQVDYALTPFGHSLSEPVRELAIWALANLDTLYDNRLRYDA
                     NNEANDDTNQA"
     gene            complement(397564..398055)
                     /locus_tag="CFter331_0344"
     CDS             complement(397564..398055)
                     /locus_tag="CFter331_0344"
                     /codon_start=1
                     /transl_table=11
                     /product="asnC family protein"
                     /protein_id="IGS:CFter331_0344"
                     /translation="MTNGALKLDRIDLRILCHLQQNSRITNVVLADAVGLSPSPCLIR
                     VKRLEKAGYISGYGAYIRLEKLADVQIVFTEVTLSDHRREDFAKFEAYLRNVDEIIEC
                     HLVSGGYDYLLKFMTRSVVHYQSVIESLLEQNLRIEKYFSYIVIKSPFIKHHYPLEKF
                     IQT"
     gene            complement(398195..399571)
                     /locus_tag="CFter331_0345"
     CDS             complement(398195..399571)
                     /locus_tag="CFter331_0345"
                     /codon_start=1
                     /transl_table=11
                     /product="aminotransferase class-III family protein"
                     /protein_id="IGS:CFter331_0345"
                     /translation="MQTSTLAALDRSHLIHPVASFREHEELGPIILKSGRGAYLTDHH
                     DKELLDAFSGLWCVNTGYGQESVVRAATEQMQRLPYATGYFHFASEPAILLAKKLVDI
                     SPASLQHVYFTLGGSDAVDAAIRYITHYHNSIGKPAKKHFISLQRGYHGSSSVGAGLT
                     ALPNFHFNFDLPLPTQHYIPSPYPYRSELPDDAAIIAASVHALRDKVAELGSDQVAAF
                     FCEPVQGSGGVIVPPRGWLKAMQQACNELDVLFVVDEVITGFGRTGPMFACLDEDVQP
                     DLMTMAKGLTAGYAPMGAVMMSDRVYRGIADGAPLATVVGHGQTYSAHPVSAAVALEV
                     LRLYEEGGLLENGRAMEPHFAAGLRALLSHPLVGDARSRGLLGALELVADKGSKARFA
                     PELKLHDRIFQAAYKHGLVFRAFGDNILGFAPALCFTQADFELMFARLKALLDEVLEQ
                     PEVRQALR"
     gene            complement(399769..400671)
                     /locus_tag="CFter331_0346"
     CDS             complement(399769..400671)
                     /locus_tag="CFter331_0346"
                     /codon_start=1
                     /transl_table=11
                     /product="acetyltransferase family protein"
                     /protein_id="IGS:CFter331_0346"
                     /translation="MPAPSPSSSSSAPTPTPALTLRPMEQDDLGACHRLSLLFKWPHR
                     PEDWHFLLQMGQGYLLENPEPDAALRVVGSVVCTCFGKAHAVIGMLLVQAELQRRGLG
                     RRLMQHVARQVNGRSLMVNATAAGMPLYKQLGFVQEDVLYQFQGASAKPELVALPPGE
                     RVRPMGKSDVPTLLALDAQATGMDRSKLLAALLEMSDAVALDRDGEMLGFALVRRFGH
                     GRVIGPVVAPDAERAKGLIAHWINTYSDSFIRIDVFASSGLPHWFDKLGMTCVDRVTL
                     MRKGPPPQKDPGMQLFSIVNQALG"
     gene            complement(400714..402213)
                     /locus_tag="CFter331_0347"
     CDS             complement(400714..402213)
                     /locus_tag="CFter331_0347"
                     /codon_start=1
                     /transl_table=11
                     /product="aldehyde dehydrogenase family protein"
                     /protein_id="IGS:CFter331_0347"
                     /translation="MTSTFAMTILELQHPHLMPGAQLIGAAWTEASDLRRLEVSDPAT
                     GQVFATVPDGNAADARAAVDAAAAAFPAWRATPAKQRAAILKRWNDLLIAHQDDLGRL
                     ISREQGKPLAEGKGEVAYAASYVEWFAEEATRANGDIIPAPVTGRRMMALKEPVGVVA
                     AITPWNFPAAMIARKIAPALAAGCTVVCKPAEDTPLTSLALVLLAQQAGVPAGVINIV
                     TASRERTPEVVDVWLADSRVRKISFTGSTAVGKHLARRSADTLKKLSLELGGNAPFIV
                     FDDADLDAAIEGVMAAKFRNGGQTCVSPNRVYVQDGVHDAFVAKLGARVAALKVGPAT
                     DPSSQIGPMINARAIAKIDRHVRDAVERGAKIITGGQRLQGEGYASDNYYAPTVLSNV
                     GPDMLCSGEETFGPIAAVTRFATEEEAIAAANATPFGLAAYFYSTDMRRVHRVTDALE
                     SGIVGINEGALAAEAAPFGGVKESGYGREGSVHGLDDYLHTKYVCQGQL"
     gene            complement(402210..403316)
                     /locus_tag="CFter331_0348"
     CDS             complement(402210..403316)
                     /locus_tag="CFter331_0348"
                     /codon_start=1
                     /transl_table=11
                     /product="tartrate dehydrogenase"
                     /protein_id="IGS:CFter331_0348"
                     /translation="MKNSFSIALIAGDGIGKEVMPEGLRVVQAAAKRFDIQLELKVID
                     WASCDYYAAHGQMMPDDWKDQLAGCDAIYFGAVGWPATVPDHVSLWGSLLKFRREFDQ
                     YINLRPVRLFEGVPCPLANRKPGDIDYYVVRENTEGEYTSLGGTMYAGTEREIVIQES
                     VFSRFGADRVLKYAFELANNRPRKHLTVATKSNGIAISMPWWDGRADAMSAGYPEVTM
                     DKQHIDILSARFVLQPTRFDVVVASNLFGDILSDLGPATTGTIGLAPSANLNPDRRFP
                     SLFEPVHGSAPDIYGKNIANPIAMIWSGALMLDFLTAGQGAGRAAHDAIVAAIEDVLK
                     SGPRTPDLGGDASTTELGEAIAFHVAKGANHFSL"
     gene            complement(403353..404585)
                     /locus_tag="CFter331_0349"
     CDS             complement(403353..404585)
                     /locus_tag="CFter331_0349"
                     /codon_start=1
                     /transl_table=11
                     /product="FAD binding domain protein"
                     /protein_id="IGS:CFter331_0349"
                     /translation="MPAQVDVAIVGGGFTGLSAALSLAKRGASVVVLEAGPHVAAEAS
                     GRNGGHVNNGLAVDYAEVAAKVGVERARAWYHAYDDAVDTVAQLVEQEQIACDFRRHG
                     KLKLATRPSQMEALQRSAERLIADGVDLDVAVLDAAQVRAEVQSERFHGGLLYKRSAQ
                     MHMGRFAYGLALAAEKHGAVIHTGTEVRRLERIGDTRAHRVHTARGTILAKQVLLATG
                     ASLHGSYSTFGWLRRRIVPIGSFIVATAPLGAERAAALLAQQRTYTTVANIHHYFRMT
                     PDHRLIFGGRARFAISSPQSDAASGEILRAGLMQTFPQLGKVDLDYCWGGLVDMTRDR
                     LPQAGERDGLYYSMGYSGHGTQMSVHMGQCMAAAMSGDASANPWRERDWPAIPGHVGP
                     PWFLPLIGMYYQLKDKLA"
     gene            complement(404854..405780)
                     /locus_tag="CFter331_0350"
     CDS             complement(404854..405780)
                     /locus_tag="CFter331_0350"
                     /codon_start=1
                     /transl_table=11
                     /product="NAD binding domain of 6-phosphogluconate
                     dehydrogenase family protein"
                     /protein_id="IGS:CFter331_0350"
                     /translation="MTFLYKADLERGAEWGRLFAQKAPELPFHLWPYEGDPASVRYLA
                     AWTPPEDIARRFPNLEILFSVGAGIDQFDMSGLPPELAVVRMTEPGIAAGMVQYVTHA
                     VLGLHRDSRHYARQQQQQIWQARRVRPASACRIGVLGLGMLGRAVLQQLHGLGFPCAG
                     WSRSPHQIDGVECHSGCDGLDHFLARSDVLICLLPLTDDTRGILCRALFAQLPRGATL
                     INVGRGGHLVEDDLLAALQDGQLSAAVLDVCNTEPLPAGHPFWRRPDIVITPHVASMT
                     QPDGAVDAVLENLRRHRAGMPLLGLIDRRRGY"
     gene            complement(405800..406681)
                     /locus_tag="CFter331_0351"
     CDS             complement(405800..406681)
                     /locus_tag="CFter331_0351"
                     /codon_start=1
                     /transl_table=11
                     /product="acetyltransferase family protein"
                     /protein_id="IGS:CFter331_0351"
                     /translation="MQAARTLPAGQAKLRAMRETDLQACHGLSQHLKWPHRLADWQFH
                     HAVSRGWVVTLTRTGAAPETSGSGMLCYCGPEHATLGLVIISDALQGRGLGRAMMQQL
                     LADAGGRSVILNATAAGRPLYEKLGFQAIDTLSQHQSATAQAPRTALPPGSRIRPLQA
                     DEAPALLAFDRHASGMDRSAVLTALLKFAEVAVLERDGRVKGVAMLRAFGRGHVIGPV
                     IAADLEDAKTLISHWVNACPGAFLRIDVPGKSGLKPWLQDIGLACVDNVVTMCRGSAP
                     HGDAQWRIYSIINQALG"
     gene            complement(406899..407057)
                     /locus_tag="CFter331_0352"
     CDS             complement(406899..407057)
                     /locus_tag="CFter331_0352"
                     /codon_start=1
                     /transl_table=11
                     /product="hypothetical protein"
                     /protein_id="IGS:CFter331_0352"
                     /translation="MQQCEPGAPLWGEFTVAVRVEPACAQSCLLNFSLSTGALTNRKS
                     GMAVTDEI"
     gene            407256..407924
                     /gene="dehII"
                     /locus_tag="CFter331_0353"
     CDS             407256..407924
                     /gene="dehII"
                     /locus_tag="CFter331_0353"
                     /codon_start=1
                     /transl_table=11
                     /product="haloacid dehalogenase, type II"
                     /protein_id="IGS:CFter331_0353"
                     /translation="MSTFKPKFITFDCYGTLTRFQMAETAKKLYADRVAEADMPFFLR
                     QFAAYRLDEVLDQWKPYEQVCKNAIRRTCERWGVKTTDEEMGTFYKAVPTWGPHPDVP
                     AALAKVAKEIPLVIFSNADDSQIMHNVEQLGAPFHKVFTAQQAQAYKPRLRAFEYMLD
                     NLNCNPEEVLHVSSSLRYDLMPASDMGIKNKVFVARGHEPSTPYYGYTEISDLSGLPG
                     VVGL"
     gene            408112..409734
                     /locus_tag="CFter331_0354"
     CDS             408112..409734
                     /locus_tag="CFter331_0354"
                     /codon_start=1
                     /transl_table=11
                     /product="bacterial extracellular solute-binding s, 5
                     Middle family protein"
                     /protein_id="IGS:CFter331_0354"
                     /translation="MSKQENGRYPTEGNIITGDSLENERGGFTRRDMMRTLLAGSLMT
                     MGSAGLLSASGSAMALPPKRGGKMRIATQTSSTADTLDPAKTAHSTDYTRVHMFYNGL
                     TKLDGKLGPQMVLAEEMLTTDATLWTVKLRKGVLFHDGKPFAPADVVYSLMRHKDPAT
                     ASKVKVLADQIESVKTTGPNEVQIKLTSANADLPVILATAQFLIVRDGTTSFTTPNGT
                     GAFKCKEFTPGVRTIAVRNENYWKSGLPYLDEVELFGIPDEAARVNALLSGDVHWIND
                     VNARSTGRIKSTAGYTVMETKSGLYTDLVIRQDAAPGNSQDFTLGMKYLMDREQIKTA
                     AFRGFAVTANDQPIDPTNRFYFAGLPQRPYDPDKAKFHLQKAGVLGSSIPLVASVAAT
                     GSVDIGVLMQQSAQKIGLKLDLKRVPADGYWANQWMKVPLGFGNINPRPSADILFTQF
                     FKSDAQWNESGWKNAQFDQLVVAARGETDFSKRKQMYADLQMLVHEKGGIGIPVFITN
                     LEGISSRVKGIDAIPLGAFMNYTCAEYVWMDA"
     gene            409817..410764
                     /locus_tag="CFter331_0355"
     CDS             409817..410764
                     /locus_tag="CFter331_0355"
                     /codon_start=1
                     /transl_table=11
                     /product="binding--dependent transport system inner
                     membrane component family protein"
                     /protein_id="IGS:CFter331_0355"
                     /translation="MVLRLILRRLALAALTLLLVSAGVFFITNLLPGDAAQAALGQAA
                     TPETVAALRLQYGLDLPAPLRYARWLGDLLSGNPGLSLVNNVPVAQMIGGRLPASLML
                     AAVTAAVSVPLALLLGIASAMYRGSTFDRVVNVSAVSLVSVPEFLIATIAVMIFAVKL
                     RWLSALSHSADAATVGAFIKSYAMPVMTLCCVIVAQMTRMTRAAVIDQLRSSYAEMAL
                     LKGVRRTRIVLRHALPNAIGPIANAVALSLSYLLGGVIIVESIFNYPGIATLMIDAVT
                     TRDMPLVQACSMIFCAGYLLLVLTADVLAIVSNPRLKTR"
     gene            410761..411630
                     /locus_tag="CFter331_0356"
     CDS             410761..411630
                     /locus_tag="CFter331_0356"
                     /codon_start=1
                     /transl_table=11
                     /product="binding--dependent transport system inner
                     membrane component family protein"
                     /protein_id="IGS:CFter331_0356"
                     /translation="MKALHDSARAEASTASAAAKKPHRHSAMAWIGMGIVGFWLLMAI
                     IGPTISPYDATAIVDVDVFSGMSRKFLLGSDYLGRDMLSRILFGTRATIGLALAATLL
                     ASSIGTAVALYAAFTGGWRDAVISRALDALISIPSKMFALMMVATFGSSMWLLVTTAA
                     ITYMPGAYRIARSVAVNVQAMEYVQAARARGEGVWYIMTMEMLPNMIRPVLADFGLRF
                     VYVVLLLSGLSFLSLGVQPPDADWGSLVRENISGLGEGALAVIMPALAIASLTIGVNL
                     LIDNLRGKRAAKE"
     gene            411701..413557
                     /gene="nikE"
                     /locus_tag="CFter331_0357"
     CDS             411701..413557
                     /gene="nikE"
                     /locus_tag="CFter331_0357"
                     /codon_start=1
                     /transl_table=11
                     /product="nickel import ATP-binding protein NikE"
                     /protein_id="IGS:CFter331_0357"
                     /translation="MSVSGLRVNARKDDGSSVEIVKDVDFTVARGEVLALIGESGSGK
                     TTIALSLLGYARAGCHIAGGRIRIGQRQIDQMDEKALLAMRGHHVAYIAQSAAAAFNP
                     ARTLMDQVIESALQHRVMDKASAMRKAVELFRALALPDPEHIGRRYPHQVSGGQLQRV
                     MAAMALITDPELVILDEPTTALDVTTQIEVLRAFKKVVRELGTTAVYVSHDLAVVAQM
                     ADRIVVLRDGAVREMGQTGQVLQAPADSYTQSLIAAATPASRVAQVREILPDPALAAQ
                     AKAPLLRISGLIAGYGSPDRLGLPGVRILDDINLTIQRGSTVGIIGESGSGKTTLARA
                     VAGMIAPARGSIQLDGENLSPTLQGRSREQFRRVQIVFQNADTALNPAHTIGRILNRP
                     LSFYHGLSGDAMRRRTAELLDLVRLPSSVIDRLPSELSGGQKQRVNLARALAAKPDLI
                     LCDEVTSALDTVVAAAILELLAELRRELQVSYMFISHDISTVRAICDDIVVLYAGRMV
                     ANRPRQAMMAPPYHPYSHLLLSSVPAMQQGWLEQASGAGQHKLPPIGPVQASPDICAF
                     LPRCTMRLDGVCNMVAPRRRHMEHGGEILCHRSDAELKQYQSPLLPVDGVTV"
     gene            413660..414397
                     /locus_tag="CFter331_0358"
     CDS             413660..414397
                     /locus_tag="CFter331_0358"
                     /codon_start=1
                     /transl_table=11
                     /product="cupin domain protein"
                     /protein_id="IGS:CFter331_0358"
                     /translation="MTATLVLYRASGAPVSTVFRRAGLGGNDPFAPWREIAWEGSGAM
                     SAGRLRFDGTLDVASFPHVETLVVVEGELTVETTGAAPLVVQASSGVVIGAGTALRLA
                     TSSSALVVFCAAACPQAAQTGVFPLQAKANFKPSANSLPKEILLGPVPQCRSDNVFNE
                     ESIKYLAGTWDSTPYHRIVRAHPVNEFMHILDGGVRFAEPDGSVVSVAAGDAVFVPQG
                     AAIGWESSERVAKFYVVQTASAAIEGK"
     gene            414400..415725
                     /locus_tag="CFter331_0359"
     CDS             414400..415725
                     /locus_tag="CFter331_0359"
                     /codon_start=1
                     /transl_table=11
                     /product="FAD binding domain protein"
                     /protein_id="IGS:CFter331_0359"
                     /translation="MSPPLNLVQTPSIPPATADVVVIGGGIIGIFTAYYLARRGVSVV
                     VVEKGRVGAEQSSRNWGWCRQQNRDARELPMATKSIDLWEQFSAESGEDAGFTRCGLL
                     YLSNDDEELARWASWGKFAKTAGVTTHMLDSRQAAERGHATGRAWKGGVFSPTDGTAD
                     PVKAAPAVARAVMKLGGSVIQQCAARGIEMEAGRVAGVVTEAGVIKTRTVVLAGGAWA
                     SSFCRQLDIRFPQASVRQSIMSVAPIDQPLPGALFTSGVAATRRSDGSYALAISGRAR
                     VDPTGQFLRFSPQFLPMFAKRWRSLSPGGLEALRSGHETMSRWRLDAPTPMERMRILD
                     PKADPMAIRATHRRAIELLPELRNARVTHTWAGYVDSTPDGVPGIGETPQVPGLILAA
                     GFSGHGFGIGPGAGHLIADLATGAEPLVDPRPYHPGRFAGSAWGKVADF"
     gene            415780..417237
                     /locus_tag="CFter331_0360"
     CDS             415780..417237
                     /locus_tag="CFter331_0360"
                     /codon_start=1
                     /transl_table=11
                     /product="aldehyde dehydrogenase family protein"
                     /protein_id="IGS:CFter331_0360"
                     /translation="MTSPLHHLQRAGRLERLFINGHWILPEGRERVSVICPSTEQSLC
                     EIALGDARDAERAVLAARGAFPVWSATPPQQRAALLGRIHALLLERSDLFAAALTLEM
                     GAPIGYARSAHVPLAAEHLRVARDNLASYPFIRPRGTTAILREPIGVCALITPWNWPI
                     YQITAKVGPALAAGCTVVLKPSELSPLSALLFAEIVAEAGAPPGVFNLVSGTGAEVGA
                     TLAAHPQVDMVSITGSTRAGVLVAQAAAPGVKRVAQELGGKSPNIVLPDADLAQAIPP
                     GVVAAFRNMGQSCSAPTRLIVPRNQLDRVHQLALAALGQMKVGDPMDAATTHGPLANR
                     AQFERVQQMIEAGLRDGARLLAGGPGRPEGLARGFYARPTIFSDVHANMVIAQQEIFG
                     PVLAILPYDTVEEAIAIANDTVYGLGAHVQGTDKEQLRAVAARIQSGQVHLNYPAWDP
                     QAPFGGYKQSGNGREYGIEGMEEYMEVKSVLGYYG"
     gene            417310..418494
                     /locus_tag="CFter331_0361"
     CDS             417310..418494
                     /locus_tag="CFter331_0361"
                     /codon_start=1
                     /transl_table=11
                     /product="amidohydrolase family protein"
                     /protein_id="IGS:CFter331_0361"
                     /translation="MEIPVIPDPMLSTHRSHWASLRRDLHAHPELRFEEHRTAQVVAS
                     ELQALGYQVLRGLGGTGVVASLPGADRRRGIVLRADMDALPIQEANDFAHTSCANGIM
                     HACGHDGHTVMLLGAACVLKQMPQLPGTVHFVFQPGEEGGAGARKMIDDGLFEQCPTE
                     AVFGMHNWPGLPAGHFGLRSGPIMAAGSRFRIKITGKGAHAAQPHLGLDPIPLACSMV
                     LQCQTIAARHKDPVDPAVISVCMFHAGDTDNVIPDRAELRGTIRTLSSTLQQKLQRDI
                     QLMCEGLSLAYGAQAEVEYFQYYPATVNTPAETTFCATVIRETFGNARIKADIPANMT
                     SEDFGFMLEERPGAYVLIGNAPTGTAASALHHPQYDFNDDIIEDGVRYWVALAQRYFT
                     TN"
     gene            418582..419574
                     /locus_tag="CFter331_0362"
     CDS             418582..419574
                     /locus_tag="CFter331_0362"
                     /codon_start=1
                     /transl_table=11
                     /product="ornithine cyclodeaminase"
                     /protein_id="IGS:CFter331_0362"
                     /translation="MQTLLLKKEEVRKLISMKEVIGTVEEAYKAFSSKRVMQPGYIGM
                     HLPPPRGEIDFKLGYYMNNEVISMKASSGGFPDNPRLYGVPSGMGTVLLFDARTCALI
                     CVMDGSLLTGLRTGASGAVSVKVLARKNAKTIASIGTGQQARMQIRAIREVMDIGSIH
                     AWSRTADTLVSYKADIEREFGIPVILANSAKEAVEQADILITTTRGKGPVVQSDWVRP
                     GTHIIAIGTDQQGKQELQPDIFRNAKIVNDSLEQCCEKGETWHPLNEQIITRNDIHGE
                     IGEILLSKKPGRENDEEITIFDSTGMAIQDNTASAKIYQNALDNKVGTFFEFIE"
     gene            419761..420639
                     /locus_tag="CFter331_0363"
     CDS             419761..420639
                     /locus_tag="CFter331_0363"
                     /codon_start=1
                     /transl_table=11
                     /product="pyridoxal-phosphate dependent enzyme family
                     protein"
                     /protein_id="IGS:CFter331_0363"
                     /translation="MEKQLGCQFYLKLETLQITGAFKIRGALNKSLSLPKEAITNGII
                     ATSSGNHAQGLAYAARMLGVKAILVLPVTTPKIKIANTQALGAEVILFDGDTAARWSR
                     VYEIARENHYAVVHAFEDPLVMAGQGTIGCEILEDLEDVDTVIIPMGGGGLISGIATA
                     IKETRPSVRIVGAEPALTPKYYHSRINKQRTSLPLKNTIADGLRISVPGQNPYPIIEK
                     YVDEIVLVEDEYIVEGMRMLAKDAKLIVEPAASIGVGALLAGVLKVRPGEKVCTVLTG
                     GNWDLSDLAEVYKPAA"
     gene            421029..421184
                     /locus_tag="CFter331_0364"
     CDS             421029..421184
                     /locus_tag="CFter331_0364"
                     /codon_start=1
                     /transl_table=11
                     /product="hypothetical protein"
                     /protein_id="IGS:CFter331_0364"
                     /translation="MKNNFSLFCKMEKLFLRVLLFFEKHDQPFEKTIYNDLSLPGTRR
                     VRWRFKQ"
     gene            421477..422928
                     /gene="pglA"
                     /locus_tag="CFter331_0365"
     CDS             421477..422928
                     /gene="pglA"
                     /locus_tag="CFter331_0365"
                     /codon_start=1
                     /transl_table=11
                     /product="polygalacturonase"
                     /protein_id="IGS:CFter331_0365"
                     /translation="MTANLKHTAGLLPDSVDANLVDSNPDSVRIQKQITNCPAGQAVK
                     LIAGSSGQNAFLSGPLTLASGVTLWVDQGVTLFASRNPADFDTGAGNCGTAAGDGKSC
                     NALITASKTQNSAVVGDGIIDGRGGSVLTSGANAGIMTWWDVAMLNKSTGKNQNNPRL
                     IQVFGGSNFTLYRITVQNAPAFHIVPNTVSGFTAWGVKILTPTLAYSKPGYSCPTGSS
                     PDPTTPATSPSTCFTPETTKNTDGIDPGQSSNVLIAYSYFSGGDDNIAIKASGSAPAL
                     SHRIVHSHFYYGHGMSIGSETNSGVDGIEMRDLSFDGHDSANGVGIRIKSDDGRGGEV
                     KNVSYRQICMRNVKEPMVFDTYYSAGNHSSAPNFHDITVSGFHYLGSAKYAGGTLTFN
                     GYALNGTVNPLKIALDNVIFDSAPKISNSPHNGGPTPPSNTQFTMGPGPVNFTVASSA
                     ANNVTIAELQKNAQAPLDCSQAFVSFPSSASPF"
     gene            complement(423198..423944)
                     /locus_tag="CFter331_0366"
     CDS             complement(423198..423944)
                     /locus_tag="CFter331_0366"
                     /codon_start=1
                     /transl_table=11
                     /product="DEAD/DEAH box helicase family protein"
                     /protein_id="IGS:CFter331_0366"
                     /translation="MGSNTKGKVIVITGASSGLGEAAARLLNAQGAHIVLGARRVDRL
                     QQLANELDSPERRAIAVAADVTDREQVKRLVDSAVQTFGRIDVMINNAGLMPLSPLER
                     LKVDEWDRMIDVNVKGVLYGIAAALPHMQKQMSGQFVNVSSVAGHRVMVNGAVYSATK
                     HAVRALSEGLRQETKPWNIRTTIVSPGAVDSELKSGVTEPDIAQGMRDFYKAVAIPAD
                     SFARAVAFAIDQPEDMDVNEILFRPTRQIP"
     gene            424072..425043
                     /locus_tag="CFter331_0367"
     CDS             424072..425043
                     /locus_tag="CFter331_0367"
                     /codon_start=1
                     /transl_table=11
                     /product="bacterial regulatory helix-turn-helix, lysR
                     family protein"
                     /protein_id="IGS:CFter331_0367"
                     /translation="MSISNFRAIETFTKAIELGSIRRAAAAQGISPQAASQALAALEA
                     RLGVRLLHRTTRSIALTSEGQQFLESTQPALLALERALDRVRNAKDEITGPLRIVAPK
                     YSFLPLLWPLVDEFCRRHPGVQPDVKLDDRIGNWVQDRADVGFRIGSAPEDGLIARRL
                     FAMQLIVCASPSYIAAHGAPASIEQLASHRCSVFRHPGTGRILPWLLKVGGEVISLDL
                     PPMLSTNDAQLETEAVLSGQVIGLLSGLSAAPFIRAGRLVPLLSEHASDHMNVHIYYG
                     SRKAQPSRVRAFIDLAVERLAGSSSYVLDARELAAAEANGRKKKRQR"
     gene            complement(425067..425921)
                     /locus_tag="CFter331_0368"
     CDS             complement(425067..425921)
                     /locus_tag="CFter331_0368"
                     /codon_start=1
                     /transl_table=11
                     /product="short chain dehydrogenase family protein"
                     /protein_id="IGS:CFter331_0368"
                     /translation="MTGGASGIGFQVAQALGKKGAHVTILGRDAAKGEQAIAQLRSNG
                     GNYNFDQMDLASLASIESFAARWDSRPLQLLMNVAGVMAVPQRELTAEGVEMHMGTNF
                     LGHFALTGRLLAALTSGSARVVTVSALVARFKMADLDPDDLQAKQKPYTPMGAYARSK
                     LADIMFAVELQRRAGMIHSGVTSVAVDPGTANTGLQRHVSGAAAVVGSALTNLIGYPI
                     ARVAENVLFAATMEKPTEDTLIAPSFFIQRFASPRDVGLPTLARNQAVRERLWQKAES
                     LTGVHFGI"
     gene            425899..426057
                     /locus_tag="CFter331_0369"
     CDS             425899..426057
                     /locus_tag="CFter331_0369"
                     /codon_start=1
                     /transl_table=11
                     /product="hypothetical protein"
                     /protein_id="IGS:CFter331_0369"
                     /translation="MPLAPPVTITLRPSCLGRLLIFQRMIVLVFVLASALSQQEQNVL
                     APPAVHAS"
     gene            426090..426797
                     /locus_tag="CFter331_0370"
     CDS             426090..426797
                     /locus_tag="CFter331_0370"
                     /codon_start=1
                     /transl_table=11
                     /product="bacterial regulatory s, tetR family protein"
                     /protein_id="IGS:CFter331_0370"
                     /translation="MKKENPVVIVEGRVQRKRRETHDRIAKAAIKLFRKLGYEDTTMD
                     AIAEAADVSRRSLFHYFPSKEDVAFANQEKFLAVVVEEMRRQPMESSWPALIECAMVH
                     AIVDAASPENIAINKLVRCTPALQSRYQRKYVLMEQAIASVLVKRSNGDAASRTRAEL
                     LAAVFTAWFRIATDDASGASIKDHGDAQQKVPEAFRQFWQSLLAFGEEGLAYHAQQDY
                     LSGNPDSLAAKKGNRKK"
     gene            complement(426994..427686)
                     /locus_tag="CFter331_0371"
     CDS             complement(426994..427686)
                     /locus_tag="CFter331_0371"
                     /codon_start=1
                     /transl_table=11
                     /product="binding--dependent transport system inner
                     membrane component family protein"
                     /protein_id="IGS:CFter331_0371"
                     /translation="MVSSLVVIGKLALSSITAFAVVYFRSPFRPLIFWTLFATLLLPL
                     EVRIIPTYAVASDLFEPLKTILQSTGLDTLIASVAGIRIEPSLNLLNTYSGLSLPLIA
                     SATGTFLFRQFYQTIPPELSEAALMDGAGPIRFFIDILLPLSKTNFAALGTIVFISTW
                     KDYMWPLVVTSQENMRTVVLGMATFLPTESGQWPEWNLLMAAALFAFIPPMIVIALMQ
                     RWFVKGLIGVGK"
     gene            complement(427915..428802)
                     /locus_tag="CFter331_0372"
     CDS             complement(427915..428802)
                     /locus_tag="CFter331_0372"
                     /codon_start=1
                     /transl_table=11
                     /product="binding--dependent transport system inner
                     membrane component family protein"
                     /protein_id="IGS:CFter331_0372"
                     /translation="MTSSATFRRRWMPLALAAPQLLIVFLFFFWPAWKAIWWSFHLVR
                     PFGNGSVFVGAENYLRILGDESFYSSLQATVIFTAGSVLLAIFIALLLAGCVQLNLRG
                     RKIFRHFFIWPYAVAGAALGVMLKFFINPVLGPMAVVNSLWPGLWDPHLNGSEAMLAL
                     IFAFAWTQVPFNFVVFVAALQTVPDDYLAAAAIDGAGPVRRFFDIQLPLIAPFAFFAA
                     VINVIEAFTHSFGLVDTLTQGGPGGATNILVYKIFSDGFVGLDLSGSSALSVIMMLCI
                     VVLTALQFHFFSDRMGYER"
     gene            complement(428831..430150)
                     /locus_tag="CFter331_0373"
     CDS             complement(428831..430150)
                     /locus_tag="CFter331_0373"
                     /codon_start=1
                     /transl_table=11
                     /product="bacterial extracellular solute-binding family
                     protein"
                     /protein_id="IGS:CFter331_0373"
                     /translation="MKRIVFIAGFVSILTLTVPDARAASFDFWYSHTGPIAYAIQSLC
                     DGFNASQERHRVHCTSPGTYEQTMQKTIAAYRAGKQPAVVEIYDIGTLDLMLSNAVYP
                     VFQLMKDNGRNVDWRDYVSAARSYYSTSAGDLYSLPFNTSTVVLYTNTAKLAAAGVKS
                     VPQTWDDFEAAAGKLKAAGQTCPTVSDFNPWIMLEQINAVQGEPLATGSNGRAGLGAE
                     YIFNAGIHRRFMHDIMRWRTRGLLIDAAATRTGNQTLAFANGECAMVIDATSAWGGIK
                     AAGIVDAGVSLIPVYAGTVRHNTVTGGASLWVMKGHDAAIYQAVAAFFDYLRQPQNQI
                     AFAKKTGYVPVTKTAGRALLTADHARIPGLESVDVGLASMSIAGNEYSQGIRLGFLPQ
                     FRHVWTEEIQKAFAGRQSIDKALDRTKVRGDRLLRRFEETYAGAKLP"
     gene            complement(430304..431428)
                     /locus_tag="CFter331_0374"
     CDS             complement(430304..431428)
                     /locus_tag="CFter331_0374"
                     /codon_start=1
                     /transl_table=11
                     /product="periplasmic binding s and sugar binding domain
                     of LacI family protein"
                     /protein_id="IGS:CFter331_0374"
                     /translation="MTRLTIKDVAKLAGVSFQTVSLVLNHPEKVAPKTRELVQSAIDT
                     LNFIPNVAARSLRNISTKTLACVMFNGASYDNRSERTQDTHGNSVVQTLTRAADRAGY
                     TLLQRNWMGDDAASLAYARDLFLAGRIDGMIAMVTTAGHSVLTELQRMGFPCVIYGMA
                     DPQFNHVVQSDREAALAVVEHLVQGGCRRIAFVTGARKEHAPVIRREQAVTTGSEARY
                     IGYLDGMDKYGLPVRQDWIVPGDWSLDSGYRAAAQLCGTADRPDAIILSNDRMALGAL
                     KALHDLGLHVPNDVSVVGFDNMRYDDFSIPSLTSVDVPMFEMSECTVRILLDCIEKRG
                     SSDLVQRVFPTSLVVRGSTRAVNPASGSISELPAAGEQNK"
     gene            431441..431566
                     /locus_tag="CFter331_0375"
     CDS             431441..431566
                     /locus_tag="CFter331_0375"
                     /codon_start=1
                     /transl_table=11
                     /product="hypothetical protein"
                     /protein_id="IGS:CFter331_0375"
                     /translation="MLFNMRIVFRLIFSVRFASDRLATRTPNQPGEAARGYQKRA"
     gene            431912..434674
                     /locus_tag="CFter331_0376"
     CDS             431912..434674
                     /locus_tag="CFter331_0376"
                     /codon_start=1
                     /transl_table=11
                     /product="tonB-dependent receptor family protein"
                     /protein_id="IGS:CFter331_0376"
                     /translation="MALAIGAVLPVLAHAADGTSATQDQASQKPAAQAGDGNNGVERL
                     QSVEVTRKRSQTSAAVATKQTQDRVMDVVTKEQIETLPDASVTDVVKRIAGVSVSFNG
                     DTINGRDEAQFIAIRGLDGSYNNVVIDGAPMASVDQTSRSARTNMLPASMVKEVQVFK
                     TWQPDMDPNAVGGSVNIVTRSAFDNGGKPYLNASVALGHAGGTSKVLSGAEGLGKKTD
                     VTISNTFGPDKALGYVISANYEKENTTSIGHMTTDNIFYNYYNADGTIANPAGSGGPN
                     TGNGIAVPQQFKYWQYQKNLERQGINAKLEAKFNPDVYGFLSLGYNSESMHERRNETF
                     IDDSRSTGANPVSNQTQTSGQFARGEAETGYSASTIKRTVESIQSGIDWKLDDNKVLS
                     LRSSLSEASHREPRELAKYIYANFKYPGAGLAPVLSGTPGLAMGYDTSGFEPAVSLNN
                     PSNFTNLNNWQAYYWRTEAVKIDDRVGNLKLDYRWNQDSDSRGLGAAAGIDYRRLNHS
                     YNYTNTQYYPTAGGMTMAGNGYVSSTIMPNSGGLPFLIVNSGAAWQQLAANGNIIAPN
                     SANLINSTQSNYSHSEQTAAAYAMASYRTDRLSAMFGLRQDNTTLSTTGNVRNNVSGA
                     TTWLSQTNDSKYNFLLPAASLVFDATSTVKLKVAASQTIGRPNYDAYAPNTTISQNTD
                     GTVSVTQGNPNIKPRESNNLDFSAEWYLPNSSLASLTVFDKRIKNEIYTLSSQGTLFY
                     NGATRTAAITQPLNASSSTLNGVELNYVQGSLGWLSPYLQGLGFSGNLTFLNGELNAI
                     TSSGATRKINHLVNQPDQIRNLTVFYNYQKFGVNAAYNWTGTSLRLVDANLPSQDVYW
                     QPRKQIDLQARYDLGAGWKAVAEIGNLTNSPVTSVTGQNRNLLKDTFSLGRTLWIGLN
                     YAPKDL"
     gene            434737..435453
                     /locus_tag="CFter331_0377"
     CDS             434737..435453
                     /locus_tag="CFter331_0377"
                     /codon_start=1
                     /transl_table=11
                     /product="motA/TolQ/ExbB proton channel family protein"
                     /protein_id="IGS:CFter331_0377"
                     /translation="MNAFQQFIDLSMQSMGIIPLLALILLIVLAVAIERIAFFGRTVP
                     SGARIDRELSAIDHRQEQALREIAVRYRATVFGGTLQAVVDARHLDTPDAMDRYVDEA
                     IVRTMPQLDKHLWLVNAAVTLGPLIGLLGTIIGITESFNVLGAAGPSAGAVTGGIGHA
                     LIATGCGLIVAVVGVAANSYFDKRARLTILQLDLLKLMCINRLHLTDYSVGKVRSVHG
                     SHAAVQSAFVRPVGAELAGA"
     gene            435455..435853
                     /locus_tag="CFter331_0378"
     CDS             435455..435853
                     /locus_tag="CFter331_0378"
                     /codon_start=1
                     /transl_table=11
                     /product="biopolymer transport ExbD/TolR family protein"
                     /protein_id="IGS:CFter331_0378"
                     /translation="MSRTRYMESHEPHIEIIPMIDIMMFLLIFFMVTMLKMIDASGIK
                     INVPQASTAAPLPKTSLTITVKKDGDLFLDGQAVSAALLTEKIRKQSLGAKLEVLIAG
                     DKEVSLENLLRVMDVARAAGVDDIGIAAKR"
     gene            435863..436549
                     /locus_tag="CFter331_0379"
     CDS             435863..436549
                     /locus_tag="CFter331_0379"
                     /codon_start=1
                     /transl_table=11
                     /product="tonB family C-terminal domain protein"
                     /protein_id="IGS:CFter331_0379"
                     /translation="MSYAMSGASLLPEPETSLRWPLALLIAGAVELTLIFLVLGTHAK
                     PVVASLPAPVKIARLVTIADVPGEPDPAPTAPPQKRESPKPAVKPLPQPSPKPQADAA
                     PVESKPELQADSTQQEAPPAALPVVQRTQASTSAKADKPGAVRRGIVPLVRVEPDYPA
                     RALAANTEGVVVAHVTIEKDGSVSNVNIVRAQPPKIFDQEAIRALMRWKFSQNDGGTV
                     GEVELHFTLN"
     gene            436689..438800
                     /locus_tag="CFter331_0380"
     CDS             436689..438800
                     /locus_tag="CFter331_0380"
                     /codon_start=1
                     /transl_table=11
                     /product="phospholipase C, phosphocholine-specific"
                     /protein_id="IGS:CFter331_0380"
                     /translation="MTSSSQSRRRFLKLAAGSTGAALSLGGLPLSIQKALAIPASSPT
                     GTIKDVKRVVILMQENRSFDHYFGTMKGVRGFGDRIPRPQPNGKSVFHQQGKNGKLIL
                     PFRMEMQTTSAGCAGGDLPHAWSDQHAAWNHGKYDSWIEAKKNPVTMGYFTRDDIPFH
                     FALAEAFTICDAYHCSVPGSTNPNRFHLMTGTIDPSGADGGPVTYQPRPGVWSGVAGE
                     IPHAADSYSWTTYPERLQEHNVSWRVYQGTNDMSASSGDYPSDFNVLQHFFRQYQSAP
                     ATSPLWINGCSKYTLENFAADVTNGTLPQVSWLMPPLVNSEHPIRTPAYGASYISQVL
                     NILTSNPALWSSTVFLVTYDENDGFFDHMVPPMPPMSRLNGLSTVDVSQELHTVGDYV
                     NRADKLPYGLGARVPMFVISPWSKGGAVCSQVFDHTSILQFLEQVFDVQEPNISPWRR
                     AVCGDLTSAFDFSKADASKPRLPDTSRYQDTSDAQCKLPPPAPPALAVLPRQEAGIRR
                     AKALPYALAVEERHDIDDNLVWLDFTNTGNAGAVFQIYAGGTSDGPRTYTVEAGKKLS
                     DAWPVAAKTEIYDLCVYGPNGFLRQFKGTISAAAMKREPVVRAHYDAIKGNVFLTIKN
                     SGKTAIKVTVIDNAYGNASRTLTIAGDTSVKERWLLTSSNQWYDLSVSADDEGHFVRR
                     LAGHVETGKDSTSDPAPHFSQ"
     gene            439179..439427
                     /locus_tag="CFter331_0381"
     CDS             439179..439427
                     /locus_tag="CFter331_0381"
                     /codon_start=1
                     /transl_table=11
                     /product="hypothetical protein"
                     /protein_id="IGS:CFter331_0381"
                     /translation="MDELTSVEFQDNVEAAFTITISHATGHTTLMKDEALAIVHFMTR
                     IGWPDLLKHSKNNDEAYVMMRAIDKAQIAFCNAQRRPI"
     gene            complement(439795..440820)
                     /locus_tag="CFter331_0382"
     CDS             complement(439795..440820)
                     /locus_tag="CFter331_0382"
                     /codon_start=1
                     /transl_table=11
                     /product="bacterial regulatory s, lacI family protein"
                     /protein_id="IGS:CFter331_0382"
                     /translation="MNPTMTDVAKEAGVGVATVDRVINKRASVRPETAQRVLEAAENL
                     GFRRAGLIRHRIDERMAGYRLGFILQKRSTHFYRALGEALIVAAQMQTAPHGKAIVEF
                     LDELTPQHMVAKLHELSSKVDAIAIVAADHPQISQAIGQLSAQGTPVFALISDLTAEA
                     CAGYVGLDQRKVGRTAAWAISRLSSVPGKVGLMVGSHRYLCQEQAEISFRSYFREYAP
                     EFQVLETLISLEDIHLAQVATLDLLKRHPDLVGIYVAGGGIEGVIQALQEGDGPPGLV
                     TVCPDLTEITRQALIDGRVDMVISHPQEWMARRLVEVMSDAICAKGTKDSVQSILPFT
                     TYTAANV"
     gene            440836..441018
                     /locus_tag="CFter331_0383"
     CDS             440836..441018
                     /locus_tag="CFter331_0383"
                     /codon_start=1
                     /transl_table=11
                     /product="hypothetical protein"
                     /protein_id="IGS:CFter331_0383"
                     /translation="MIETIILHFESLIVTDAECVFLIVDHFQLTILTTAECCHCSGSD
                     ILILGMRYFRYKDDRK"
     gene            441015..442103
                     /locus_tag="CFter331_0384"
     CDS             441015..442103
                     /locus_tag="CFter331_0384"
                     /codon_start=1
                     /transl_table=11
                     /product="fatty acid desaturase family protein"
                     /protein_id="IGS:CFter331_0384"
                     /translation="MIDDVMDRDYSLEGPCGKQAATKGLVSAQWFACTVDRKQMKQLM
                     QRDDRQGLKYLGSWLLLLIGSGTLAYFSWGSVWAVPAFLLYGLFYSMSDHTSHELSHG
                     TPFKSGWLNTFFSQLSAFMALHEPVYWRWSHARHHTDTIIVGNDREIAFPRPIRLLGL
                     FADFFFLKSGTIELLRIIRHAFGSVSQATRSFVPPSEIKRMIRMSQLYTLIFGGTVAW
                     CFAIGSILPALFIVLPHFYGAPLSQVFNITQHAGLAEDVLDHRENTRTVQLNPLLAFL
                     YMNMNYHVEHHMFPMVPFYNLPKLHAFIKDQCPPAHPGLLDAYREIIPTLWRQRKDAS
                     FYVKRQIPRQIDEQSASGSTRQKQTTYA"
     gene            442187..442501
                     /locus_tag="CFter331_0385"
     CDS             442187..442501
                     /locus_tag="CFter331_0385"
                     /codon_start=1
                     /transl_table=11
                     /product="rieske [2Fe-2S] domain, MocE subfamily protein"
                     /protein_id="IGS:CFter331_0385"
                     /translation="MSQWIAACAVDDIEQEDVARFDHEGRTFAIYRSPDDAFFATDGV
                     CTHEKVHLADGLVMDHIIECPKHNGRFDYRTGKAQGAPVCVSLTTYTVKVEGDQVWIN
                     LD"
     gene            442548..443807
                     /locus_tag="CFter331_0386"
     CDS             442548..443807
                     /locus_tag="CFter331_0386"
                     /codon_start=1
                     /transl_table=11
                     /product="pyridine nucleotide-disulfide oxidoreductase
                     family protein"
                     /protein_id="IGS:CFter331_0386"
                     /translation="MQMIRPSEPIIIVGAGQAGVRAALALREQGYDGSLLLIGDEPQL
                     PYERPPLSKQVLLGSREPDQCTIGGADLFLEQDIRLLTGVRVERIRREISSIALDDGA
                     TLAYSKLLLATGGRVRTVTVQGAGLAGVHYLRTIEDALQLKAQLLPGQRVVVVGGGFI
                     GLEVAASARALGCSVTVLEAGERLAARALPPQLSEKLLQLHRARGVDVQLQSRIEAFA
                     GTTAVQAVALEDGRNVPCDMIVVGIGIAPNVELAVEAGLAVVNGIQVNHRLQTSDEHI
                     YAVGDVCEFPSALTGRTMRLETWRNAEEQGKHVARTLLGYDEHFAALPWFWSDQFDYS
                     LQIAGEPHMAVHCIERPLADDGLLIFFLNEQLQLVAACGWGRGNSIAKDIKIAEILIK
                     ARRTIAHEALADPAVGLKSLLKGTSDA"
     gene            443830..444642
                     /locus_tag="CFter331_0387"
     CDS             443830..444642
                     /locus_tag="CFter331_0387"
                     /codon_start=1
                     /transl_table=11
                     /product="xylose isomerase-like TIM barrel family protein"
                     /protein_id="IGS:CFter331_0387"
                     /translation="MWAMERRHSDGYERSLEENIHKLAVAGFDGFTDHYYNREHVKRL
                     VATCKPLGLQVEGQVFPTDIDGLKPALELGVEFGCHHLTIQADLRPRSVLEAIAILEG
                     WQRLAEQVEFPVLVETHRYRLTNDLLFTLNVLDQYPNLKLVADLSHYVVAREFPEQPS
                     VEDHAQIRRILDHSWGFHGRVSNGHQVQVPLSFRQHRSWVALFNDWWRYGMESWLKRA
                     GEDDTLSFTCELGPPPYAITDADGNDIVDRWEESLMLKGIIENTWCEAVRAN"
     gene            complement(444784..445707)
                     /locus_tag="CFter331_0388"
     CDS             complement(444784..445707)
                     /locus_tag="CFter331_0388"
                     /codon_start=1
                     /transl_table=11
                     /product="bacterial regulatory helix-turn-helix, lysR
                     family protein"
                     /protein_id="IGS:CFter331_0388"
                     /translation="MIRYLKTFIAAAQLGSFSTAGARLGLTQSAVSMQIRRLEDELNC
                     ELFTRVGKSVTVSDHGKQLLRTAEEIIRLFESMKGQTEVTATRGKIDIGAISTVQLNL
                     LPAALADFRTCFPLVEVNVVPGTSVQLMSQIDSNDLSLAVMIRPNLKMTKSLKWTTML
                     RETYVAIAPLSAREKTVKDLLAAHPFLRYSRRSYGGQLVDRYLKRTRLHVNDTMELDE
                     PMVIMEMVRKGLGVAIIPYDLAAGASSKKLRILPLGNAGFFREIGVLQHVTPAANIAA
                     DELLNCLTRAAKAKEVVCTENLKSDIAKGAR"
     gene            445893..446039
                     /locus_tag="CFter331_0389"
     CDS             445893..446039
                     /locus_tag="CFter331_0389"
                     /codon_start=1
                     /transl_table=11
                     /product="hypothetical protein"
                     /protein_id="IGS:CFter331_0389"
                     /translation="MNDEVDITIRFGILREDITQERAFYGGLLGCPEGRSDEKLVDFN
                     FHER"
     gene            446134..447864
                     /gene="ggt"
                     /locus_tag="CFter331_0390"
     CDS             446134..447864
                     /gene="ggt"
                     /locus_tag="CFter331_0390"
                     /codon_start=1
                     /transl_table=11
                     /product="gamma-glutamyltransferase"
                     /protein_id="IGS:CFter331_0390"
                     /translation="MKNIQNRMSKTILVATLAVSSFLAGCGGSTGGIESATALSAGAA
                     ATGDNFSAQVAQQILNVGGNAVDAAVATAFALTVTYPEAGNIGGGGFMTIYMNGQPYF
                     LDYREMAPAATSTNFYTQFTTADGKEDPQSSIQGAQAVGVPGTVMGLWTACQKFCKLP
                     WQQLLAPAIALARDGYLPAQAEIDSYKSTVAGYQVYPYPFNLSEYFGGMTAGQLFRQP
                     DLAATLERISATGADEFYKGKTADLLVASMTQDGGKGVITKGDLASYKAVWREPISFN
                     WKGMTVLTAPPPSSGGIALAQLLGMKADLNGSLFSGVSVNTAQYIHLSAEIMKRVFAD
                     RAQFLGDPDFVTVPVSGLLDPTYIAQRAAEVNPTSISPTASVQPGKPKFHTTHFSIID
                     KWGNAVSNTYTLNNPYGSGVVVRGAGFVLNDEMDDFATVPGQPNSLGVIGGDANAVAP
                     GKRPLSSMSPSILLKNGQVAMVIGTPGGSHIFTSLYQVLSDVYDYNMSLADSVKNMRF
                     HHQLPQGTVVYYEPYAPFPPSLVSELATRGYTVQNGGFNTDVQAIQVVNGSPLPVSDP
                     RGRGASVIAR"
     gene            448169..448555
                     /locus_tag="CFter331_0391"
     CDS             448169..448555
                     /locus_tag="CFter331_0391"
                     /codon_start=1
                     /transl_table=11
                     /product="glyoxalase-like domain protein"
                     /protein_id="IGS:CFter331_0391"
                     /translation="MNDIAQARAFYGDLLGCPEGRSDEKWVDFNFYGHQLVAHLAPDE
                     TGLSATNPVDDHDVPSRHFGAILSLPEWEALAAKLKAANIKFIIEPYIRFKGEVGEQA
                     TMFFLDPSGNALEFKSFANMDYIFAK"
     gene            448582..449535
                     /locus_tag="CFter331_0392"
     CDS             448582..449535
                     /locus_tag="CFter331_0392"
                     /codon_start=1
                     /transl_table=11
                     /product="bacterial extracellular solute-binding s, 3
                     family protein"
                     /protein_id="IGS:CFter331_0392"
                     /translation="MKKLILALCIIGSQTMQSSHAAQGEELSGTLKKIKEKGTIVLGV
                     RDSTKPFSFLTDKQDYEGYSIDLCLSIVKGIQRKLGMSQLNISMLPVTASSRIPLIQN
                     GTVDIECGNTTNTAERQNIVEFSPTFYVSGSRILSKRSSNVQTLADLRGKKLAINSGT
                     THIKMISILNSEQKLGIDIVTSRDTAEGVLLVETGRVAAFVNDDIVLASLAGGSKMKD
                     ELVVSKDALSVEPFGLIYGKDDPAFKQVVDSSVTNIFKSGDIKKIYAKWFQSPALPHG
                     QNLNWPMSPETQAAIAKVTNSSNPTDYAPLPKEQLAVAKKK"
     gene            450122..450508
                     /locus_tag="CFter331_0393"
     CDS             450122..450508
                     /locus_tag="CFter331_0393"
                     /codon_start=1
                     /transl_table=11
                     /product="endoribonuclease L-PSP family protein"
                     /protein_id="IGS:CFter331_0393"
                     /translation="MCAFSFTAPATSNGLTFLLSGQADIGPDNKIIAEGEIGSQAMQQ
                     RARFTIDTVAETLKKLGFSWEDTTRVALFHAHDIPELWGPALLGTIGEPIRRGVLVYR
                     ARPPIAGGEVELEARAIRRDLVATIL"
     gene            complement(450664..451395)
                     /locus_tag="CFter331_0394"
     CDS             complement(450664..451395)
                     /locus_tag="CFter331_0394"
                     /codon_start=1
                     /transl_table=11
                     /product="lysR substrate binding domain protein"
                     /protein_id="IGS:CFter331_0394"
                     /translation="MTEAGAFLNAELAPALALIKSSLSRVLTATDQPSGTVRVNSSYV
                     AYRILIEPHLQAFLEKFPLINVEISLDNQLSDIVNAGFDIGIRMGKRVQNDMVAVQLG
                     AVQKRIVVAAPDYFSKRAEPQTLEQLLKHNCIRQRYSVGGRFFEWKFEDRGQMVQVDV
                     QGRFIFDEMRSVLDAAIQGQGIGFVFEDFAEQELASGMLRQVLKRHSALDDAFHLYYP
                     HRKHMPGKLRAFVDFMRSANRTETS"
     gene            451738..452841
                     /locus_tag="CFter331_0396"
     CDS             451738..452841
                     /locus_tag="CFter331_0396"
                     /codon_start=1
                     /transl_table=11
                     /product="NADH:flavin oxidoreductase / NADH oxidase family
                     protein"
                     /protein_id="IGS:CFter331_0396"
                     /translation="MTRNIPSTDLFSPMTLGALSLANRIVMAPLTRSRMGADGVPNEM
                     HARYYAQRASAGLIISEATNISAQARGYALTPGIWTEEQVAGWKLVTDAVHAAGGLIV
                     CQLWHVGRFSHVDLQPDGAVPVAPSAIRAEGQTYTENGMMDVSMPRALETSEIPGILE
                     QYRHAAVCAKRAGFDGVEVHSANSYLLDQFLRDSTNQRTDQYGGSIENRTRLTLEVTA
                     AVVDVWGHERVGIRLSPVTPDAGNTPLDSQVMQTYGYLIEQLNRFQLAYMHFVEGATA
                     TSRVVPENVNLDALRALFKGPYIGNNNYDLELAVSRRAEGKVDAVAFGRPFIANPDLV
                     RRLRDGAELAIALRETYYGNGEKGYTDWPALAG"
     gene            complement(452811..452948)
                     /locus_tag="CFter331_0395"
     CDS             complement(452811..452948)
                     /locus_tag="CFter331_0395"
                     /codon_start=1
                     /transl_table=11
                     /product="hypothetical protein"
                     /protein_id="IGS:CFter331_0395"
                     /translation="MLIVLLLKNRLNSQIEEIISLFFAVYMVPLFAHQAAYPASAGQS
                     V"
     gene            452941..454110
                     /gene="chrR"
                     /locus_tag="CFter331_0397"
     CDS             452941..454110
                     /gene="chrR"
                     /locus_tag="CFter331_0397"
                     /codon_start=1
                     /transl_table=11
                     /product="chromate reductase"
                     /protein_id="IGS:CFter331_0397"
                     /translation="MSKLFEPLRLRGVTLRNRFALSPMCQYTAIEGHVSHYHTIHYGR
                     FALGGFGLLMVEATAVSPEGRITHGDLGLWDDAHVQGLSHIAAFAKAYGATPGIQLAH
                     AGPKASIQRAFEGNGPLNERDAARGEHPWSVVSPSARPVADGWLVPTALDANGIAKVR
                     SDFVASAHRALRAGFDVLELHYAHGFLLNAFLSPLTNDRTDEYGGSFENRIRLPLEIA
                     REVRAIWPQDKPLFVRLSAVDGSSNGWTIDDSVAFAKVLKTVGVDVIDCSSGGFGVYD
                     YPSGYGFQVPFSAQIRREAEIGTMAVGLIIDPWQAEAVIGSGQADIVALGHAALRDPH
                     FPLHAQQTLGSASPNAAHADWNIQAGWWLDNRETKLHQLGPWAPTVDAAADGRRG"
     gene            454176..454559
                     /locus_tag="CFter331_0398"
     CDS             454176..454559
                     /locus_tag="CFter331_0398"
                     /codon_start=1
                     /transl_table=11
                     /product="hypothetical protein"
                     /protein_id="IGS:CFter331_0398"
                     /translation="MNKPTYVPDYQAIVEVLNKYNEGCKQAKSSIMKTAFSEQATMFS
                     VNGDGKLTGGPIQALFDGIDSAFRPSPEAQGAIVKVDIVGTAASARIDTNDVSGFCFT
                     DFFNLLKVDGKWTVVSKIFHTHIAP"
     gene            454589..454711
                     /locus_tag="CFter331_0399"
     CDS             454589..454711
                     /locus_tag="CFter331_0399"
                     /codon_start=1
                     /transl_table=11
                     /product="hypothetical protein"
                     /protein_id="IGS:CFter331_0399"
                     /translation="MRLSPCLLRFSLQPSGAGTERPAHRLEEAAFDRLIDDAAK"
     gene            454768..455787
                     /locus_tag="CFter331_0400"
     CDS             454768..455787
                     /locus_tag="CFter331_0400"
                     /codon_start=1
                     /transl_table=11
                     /product="alpha/beta hydrolase fold family protein"
                     /protein_id="IGS:CFter331_0400"
                     /translation="MKTLTSALALSVLTLAVGNASAADLPGVEHNVAKFLQSLEGGKT
                     LDTMTPAEARAVLVSAQAGPKVALPAADVSEKTIRVNGGDLKLTIVRPAGSKQKTLPA
                     FMYFHGGGWMLGDFATHERLVRDLVAGSGAVAVFVNYTLSPEAEYGVAIEQAYAATQW
                     VAEHGKEINVDGKRLAVAGNSAGGNIAAAVALMANEKGAPALRSQVLLSPVTDANFDT
                     PSYKQFANGYFLTKDLMVWFWDNYTTDAKARKQIYASPLQATTEQLKGLPPTLILTAE
                     FDVLRDEAEAYGRKLDAAGVPVKSVRYNGMIHDFGLLNAFSHLPASRSAMAQASQELK
                     ANLDK"
     gene            complement(455812..455940)
                     /locus_tag="CFter331_0401"
     CDS             complement(455812..455940)
                     /locus_tag="CFter331_0401"
                     /codon_start=1
                     /transl_table=11
                     /product="hypothetical protein"
                     /protein_id="IGS:CFter331_0401"
                     /translation="MQLLIDARRQKNTADFAKKFAAAVAWHEMNDVFSVMNSAALP"
     gene            455961..456458
                     /locus_tag="CFter331_0402"
     CDS             455961..456458
                     /locus_tag="CFter331_0402"
                     /codon_start=1
                     /transl_table=11
                     /product="lumazine-binding family protein"
                     /protein_id="IGS:CFter331_0402"
                     /translation="MKMTFIKTLFFVAIITGLGATAQAEDISRDQQAIISKTISKPTY
                     VQEYQAIVEVLNKYIEGCKQAKSSIMKPAFSQHATMYSVGADGKLTGGAIPILFDAVD
                     KNFRPSPDAQAAIVRIEIVGTAASARIDANDMSGISFTDFFHLLKVEGKWTVVSKIFQ
                     EHPNH"
     gene            457294..458190
                     /locus_tag="CFter331_0404"
     CDS             457294..458190
                     /locus_tag="CFter331_0404"
                     /codon_start=1
                     /transl_table=11
                     /product="bacterial regulatory helix-turn-helix, lysR
                     family protein"
                     /protein_id="IGS:CFter331_0404"
                     /translation="MRLFVDASTLGSFSAAGRKHGLSPAASSAAIQRLETTLRVKLFE
                     RTTRRLRLTEEGQLYKEYSQQALELMDQAEQMLQAGKSLVQGTVRISAPSDLGRNLLL
                     SYLDEFQRRYPQVQFALSLTDSTANLVQDDIDLAIRYGMPPDSAMVARPLLPNRRVVC
                     VAPECAARVGVPQTPEQLASLPTLVLFNAAGPMNEWRYRAGGKPKAVRVSHYQQSNDG
                     EIIRKWALLGYGYAYKSLLDISADLRAGRLITVLDEFFTESAPLNVLYHRSSFQPPRV
                     KLLIEFLQERFAAGSAQAEAGG"
     gene            complement(458169..459272)
                     /locus_tag="CFter331_0403"
     CDS             complement(458169..459272)
                     /locus_tag="CFter331_0403"
                     /codon_start=1
                     /transl_table=11
                     /product="oxidoreductase, FMN-binding protein"
                     /protein_id="IGS:CFter331_0403"
                     /translation="MSSANTLFDPVRLGNLQLSNRIVMAPMTRARSSQPGDIPNAMMA
                     EYYAQRASAGLIVSEATQISRQGQGYSFTPGIYDVAQVAGWRLVTDAVHAVGGKIFLQ
                     LWHVGRVSHGIFQDGGAPVAPSAIQPRGTQVWIVGDDGIGRMVDCPVPRALSVAEIQD
                     VIADFRQGAANAVAAGFDGVEIHGGNGYLVDQFLRTVSNQRDDQYGGAIENRTRFLLE
                     LAAAVADEIGADRLGIRLAPYITFKDMADPEIVPAILHAAAGLDRLGIAYIHLSEADW
                     DDAPTIPDQFRHDLSAVFSGSLIVAGRYDSDRAAQILEQGLADLVAFGRPFVANPDLP
                     RRLAKKLPLAGHDGATLFGGERAGYTDYPPASA"
     gene            complement(459313..459873)
                     /locus_tag="CFter331_0405"
     CDS             complement(459313..459873)
                     /locus_tag="CFter331_0405"
                     /codon_start=1
                     /transl_table=11
                     /product="snoaL-like polyketide cyclase family protein"
                     /protein_id="IGS:CFter331_0405"
                     /translation="MTSALFSTRRQLSAAAAASVLGLALCSKAAQADDSKLPEPHHAA
                     IAGNPADAAPMVLAARRYAAFWNTGDEQYARQALSPDFIDRTLPAGRLQGVAGPLQAS
                     QGFRGAVPDLTVEINDMVVADDRVSLHLHFRGHFSGQFGKLKGKGQAIDFQAFDLYRI
                     ADGRIAENWHLEDNLSLMQQFGAIRP"
     gene            460760..460969
                     /gene="tnp"
                     /locus_tag="CFter331_0406"
     CDS             460760..460969
                     /gene="tnp"
                     /locus_tag="CFter331_0406"
                     /codon_start=1
                     /transl_table=11
                     /product="transposase, IS21 family domain protein"
                     /protein_id="IGS:CFter331_0406"
                     /translation="MPQSILYDNTRIVVAKILGDGQCRRTQAFAELQSYYLFEDKFGH
                     PAKGNDKGKVEGLVSIFALRFCRDF"
     gene            462268..463017
                     /locus_tag="CFter331_0407"
     CDS             462268..463017
                     /locus_tag="CFter331_0407"
                     /codon_start=1
                     /transl_table=11
                     /product="short chain dehydrogenase family protein"
                     /protein_id="IGS:CFter331_0407"
                     /translation="MTNLIGKVAVVTGASKGIGAGIAKGLAAAGATIVVNYLSDQEAA
                     GRVVDEITRSGAKAIAVQGDVSKTADVKRLFDKTLESFGRLDVLVNNAGIYRFGAIDA
                     FCEEDFHDQFNGNVLSVFLATQEAVKHFGPEGGSIINIVTAGVSLNGPYSSVYAATKS
                     AVVTITRVLAKELGSRKIRVNAIAPGSTETEGAQQAGFLGSEMETQMIAATPLGRLGK
                     PSDIAPVAVFLASDESGWISGDTIFVSGGLK"
     gene            complement(463223..464575)
                     /locus_tag="CFter331_0408"
     CDS             complement(463223..464575)
                     /locus_tag="CFter331_0408"
                     /codon_start=1
                     /transl_table=11
                     /product="branched-chain amino acid ABC transporter,
                     periplasmic branched-chain amino acid-binding protein"
                     /protein_id="IGS:CFter331_0408"
                     /translation="MIIRLLRLMNSLYVDLSIFPRALDYAISNVSNAYSINDIGSNNM
                     KNRNKKTMMGRRQAIKIGSAAMVAGILPQLSWAQRASPAAGNPIRIGFCTDLSGPYQE
                     VDGPAGAEAIRMAIEDMGETVAGRRVELVLGDHQNDPQRAAAIARQWCAHDGVDMLIS
                     GVNSDTSLAMTAIAAEHGKLVFVVGAGTSVQTRERANPAIIQYAYDTGALATVPGVLL
                     THQGLRRWFYVTADYPFGRELQEHGSAAVRAAGGIVVGTAINPHDADDFVPYLKLALD
                     SDAQVIGLANGHAELLKAMAAVDTLGLAQRMKLVGLLTFIDDIHHMGLAKAQGLYLAD
                     SWFWTRDADTRRWAERFFARRQRMPSSLHAADYSAALQYLKAVAATGTTDLGNVLTHL
                     RRVSFDDMYIKKGRLREDGVLLHDMHLLRVKAPAQSSSEWDYYESIATLAGEDAFQRR
                     "
     gene            464575..465468
                     /locus_tag="CFter331_0409"
     CDS             464575..465468
                     /locus_tag="CFter331_0409"
                     /codon_start=1
                     /transl_table=11
                     /product="bacterial regulatory helix-turn-helix, lysR
                     family protein"
                     /protein_id="IGS:CFter331_0409"
                     /translation="MDRFLTMQLFVQVAELESFRKAADRLGMPPSSASTAIQALERQV
                     GVRLFQRTTRRVKLTAEGSQYLEACTRVLADLNDTDALFTGPKNNPRGVVRVDLPERL
                     ARLVIIPALPAFVRRYPDIQIRLATRGQLVNLVGEGVDCAVRVGYLADSALVARGIGM
                     LEQINCAAPSYLERQGTPHTLADLQHHLTVNYFSDRTGSNLPWEYVEHGQTKTVRTRA
                     AISVSSSEAYVACCLAGLGLAQLPRRTIEDHLANGQLAEVMPDYRAAPLPVSVVYPHQ
                     RQLAPRVRAFVDWVAEVMASS"
     gene            complement(465831..466073)
                     /locus_tag="CFter331_0410"
     CDS             complement(465831..466073)
                     /locus_tag="CFter331_0410"
                     /codon_start=1
                     /transl_table=11
                     /product="hypothetical protein"
                     /protein_id="IGS:CFter331_0410"
                     /translation="MKKHSYVGMWVTKDGKIRQELLSNGRYDEARGAKKSMYQGRYEV
                     KGNHVDYWDDTGFTADGAFVSNDELHHGGMIFYREK"
     gene            complement(466204..467274)
                     /locus_tag="CFter331_0411"
     CDS             complement(466204..467274)
                     /locus_tag="CFter331_0411"
                     /codon_start=1
                     /transl_table=11
                     /product="aldo/keto reductase family protein"
                     /protein_id="IGS:CFter331_0411"
                     /translation="MTTPTSLNHYRLLGRSGLRVSPLSLGTMTFGSDWGWGADDAEAR
                     RIFDTYVDRGGNFIDTSVNYTNGASERILGSFMKGKRDQIVLGTKFTMARDMANINSG
                     GNHRFNLVRSVETSLRQLDTDRIDLMYVHAWDFTTRPDEVMRALDDLVRMGKILYLGI
                     CNTPAWRVAELQTLADLRGWSPLVALQIEYSLVERTVEHELLPMAKALGLGVLPWSPL
                     GGGILTGKYSRADLSDENGADIATSRKGVIASSGHLNQRSLDIADVVGVIAEELGVSR
                     SQVAIAWTLTNPGVVSPIIGARTLRQAEDNLGALEVALNEDQLARLNEASAPAPIFPE
                     CFVGRPMAQQLIFGSARLAGRN"
     gene            467513..468394
                     /locus_tag="CFter331_0412"
     CDS             467513..468394
                     /locus_tag="CFter331_0412"
                     /codon_start=1
                     /transl_table=11
                     /product="bacterial regulatory helix-turn-helix s, AraC
                     family protein"
                     /protein_id="IGS:CFter331_0412"
                     /translation="MSQIDLFRNVIARHALADGTFECALPGVKLIRYSAPTMPMPVIY
                     EPTVCFVAQGCKRASLGTSVFHYDPASYLVASVGLPVVGTVVEATSEHPYLCLQLDLN
                     SPELAELALKHPRQGGGAVPAGLTLNEMTSGLLDAVIRLVTLLDTPDDLEALGPLAVR
                     EVFYRLLSGPSGDVIYAITQSDSRHGQIARTILWIRAHFKEVFRIDDIAKIAGMSRST
                     FHDHFKAITAMSPLEFRNQLRMQEARRLMVSDGLDAASAGYQVGYDSPSQFSRDYSRI
                     FGAAPAKDASRFRLATK"
     gene            complement(469592..471409)
                     /gene="glmS"
                     /locus_tag="CFter331_0413"
     CDS             complement(469592..471409)
                     /gene="glmS"
                     /locus_tag="CFter331_0413"
                     /codon_start=1
                     /transl_table=11
                     /product="glutamine-fructose-6-phosphate transaminase"
                     /protein_id="IGS:CFter331_0413"
                     /translation="MCGIVAAVAQINVTPILLEGLKRLEYRGYDSCGVALHIDGKLQR
                     SRSTSRVADLEIQVEKASLSGFTGIAHTRWATHGAPATHNAHPHFSRDRIALVHNGII
                     ENHDELRAELQAAGYHFESQTDTEVIAHLVDHMYSGDLFATVQQAVKRLTGAYAIAVF
                     CVDEPHRVVAARQGSPLIVGVGKGQNFVASDAMALAGTTDQIIYLEEGDVVDLQLQRV
                     WIVDAAGKAVEREVKTVLAYSSAVELGPYQHYMQKEIFEQPRAIADTLEGVTGIMPEL
                     FGDGAFNVFKQIDSVLILACGTSYYAGLTAKYWIESVAKIPVNVEIASEYRYRDSVPN
                     PNSLVVTITQSGETADTLAALKHARSLGMLHTLTICNVATSAMVRECALAYITRAGVE
                     VGVASTKAFTTQLAALFLLTLALAQSKGRLSEEEETAHLKAMRHLPAALQSVLALEPH
                     IVAWAEAFARKENALFLGRGIHYPIALEGALKLKEITYIHAEAYAAGELKHGPLALVT
                     EEMPVVTVAPNDTLIEKLKSNMQEVRARGGQLYVFADADSHIKSSDGVHVIRLPENYG
                     LLSPILHVVPLQLLAYHTALARGTDVDKPRNLAKSVTVE"
     gene            471573..472037
                     /locus_tag="CFter331_0414"
     CDS             471573..472037
                     /locus_tag="CFter331_0414"
                     /codon_start=1
                     /transl_table=11
                     /product="asnC family protein"
                     /protein_id="IGS:CFter331_0414"
                     /translation="MDIVLDELDKRILNALQADAAQTNHQLAQLVHASPPTCLRRVKR
                     LTDAGIILRQVAIVAPDKVGAGLTAIVEVTLDNQAAERLQEFEVVVADEPALLQCYRV
                     SPGPDFVLVLQVADMAAYHALAHQLFAAQKNVRNVRTYFSIHRSKFETRLAV"
     gene            complement(472134..473501)
                     /gene="glmU"
                     /locus_tag="CFter331_0415"
     CDS             complement(472134..473501)
                     /gene="glmU"
                     /locus_tag="CFter331_0415"
                     /codon_start=1
                     /transl_table=11
                     /product="UDP-N-acetylglucosamine
                     diphosphorylase/glucosamine-1-phosphate
                     N-acetyltransferase"
                     /protein_id="IGS:CFter331_0415"
                     /translation="MNVVILAAGMGKRMQSALPKVLHPLAGKSLLGHVVDTARSLSPS
                     SICIIYGHGGDAVLKQFHAADLTFARQEPQLGTGHAVAQAAPQLDDTVPTLVLYGDVP
                     LIASSTLQRLIDSAGTDKLAVLTVDLPDPTGYGRIVREHNGEGRIVSIVEQKDATPEQ
                     RTIRECNTGIMVAPTAQLKKWLAGLSNNNAQGEYYLTDIVASAVADGTPVVSAQPGAV
                     WETLGVNSKVQLAELERIYQRSIAERLLEQGVTLLDPARLDVRGALSCGRDVSIDIGC
                     IFEGEVSIEDGVIIGANCVIKNARIGRGANIKPFCHIEDAVVGAASQIGPYARLRPGT
                     ELGEDVHIGNFVEVKNSQIAAHSKANHLAYVGDATVGSRVNIGAGTITCNYDGANKFR
                     TIIEDDAFIGSDSQLVAPVRVGKGATLGAGTTLTKDAPEGKLTVSRARQVTIDGWQRP
                     VKIKK"
     gene            473611..473820
                     /locus_tag="CFter331_0416"
     CDS             473611..473820
                     /locus_tag="CFter331_0416"
                     /codon_start=1
                     /transl_table=11
                     /product="hypothetical protein"
                     /protein_id="IGS:CFter331_0416"
                     /translation="MPMNYCYLFDIIPIDFLIKIIQLPTIGDWYGYRFSHLFFSQTII
                     SSGGIGQRRRRVGGGSAMPSCQCAV"
     gene            473789..475417
                     /locus_tag="CFter331_0417"
     CDS             473789..475417
                     /locus_tag="CFter331_0417"
                     /codon_start=1
                     /transl_table=11
                     /product="zinc carboxypeptidase family protein"
                     /protein_id="IGS:CFter331_0417"
                     /translation="MQCRPASAQYDPAKALVEIDAIASQYPDPEVTIDSPAFAAGKTG
                     FTSQQEMLVYIRGLAAQSPSMRVRQLGPSQQGRAIPLLVFAEPAVSSGAELSKNGKPT
                     VLLIGAQHGNEPAGGEAALAFAGMLANGKLDDILERVNILIVPRANPDGSAAFLRGLA
                     DGQDVNRDHLTLATPEGQALAHVFNDYQPEVVLDSHEFSVGGRWVEKFGALQKYDGLV
                     QLATVANLPQAQAAAAETLFRQPLLQAFDRRALSHSWYYTTSWNKDDRTVAMGGVGPD
                     TGRNIAGLRNAISFLLETRGVGIGKAHFKRRVYTHLTAIESVVNATAGNASQVLALNR
                     QFRREVAAKAGRGVLNVIGAATPGRHTLAMLDARSGQARAIEVDWMSALEIQPKLQRP
                     RPFAYLLPASETRAAERLQALGVNVYQVTAKLQLGLEQGAQSYRLTSRTQGRKQDVTG
                     SAGAASDVVRVTTELEALPLAIAAGWYYVPLDQPLANLAAAALEPESQSSYVSNGLLP
                     APTADGDGPAYLPLYRLAKRPQLAVEALVAARGL"
     gene            475475..476503
                     /locus_tag="CFter331_0418"
     CDS             475475..476503
                     /locus_tag="CFter331_0418"
                     /codon_start=1
                     /transl_table=11
                     /product="gram-negative porin family protein"
                     /protein_id="IGS:CFter331_0418"
                     /translation="MNKMLLTGVLASVAGGAMAPVFAEPAERVEIYGRVDLSMDEVRG
                     NGGRMLKQTDNASRFGVRGSEDLGAGWRVLFGIEAGFNADTGLATDPMLRNAYAGVRG
                     GFGTVAVGRLDSSQATGSPLYSQVTRNITFVGHDAGATAIGTRWLNARNRTSNAVGYM
                     SPVFHGFSVRARYHQPDPGDAAAKVRQEGDVKATDIGLNYESGALSAGIGYGQNKRRG
                     TPVDNDFRRKWQLLGSYSFGATKISALYGRDHYNGTVGARSRVNYWLLGFSLPFGAGL
                     HQIAANYMKRDAQGDIQGKGSNFQAGYIFHMSKRTKLYASYDRENLNANKGGNLLNTI
                     SSGIQHRF"
     gene            complement(476578..477168)
                     /locus_tag="CFter331_0419"
     CDS             complement(476578..477168)
                     /locus_tag="CFter331_0419"
                     /codon_start=1
                     /transl_table=11
                     /product="YXWGXW repeat family protein"
                     /protein_id="IGS:CFter331_0419"
                     /translation="MNRRRFQRYLALSAVAAASLSLAGCVVEPPRTRVEYREVRVVQA
                     PPAPLVEVAPPAPYPDSYWIAGHWKWENNRYVWSNGHWEQSRQNMVYQHAYWANEGGQ
                     WVFHGGRWVPINNTYSAPPVVINVAPPPPQIEVMTPAPSPNHVWIGGYWRWNNGRHDW
                     VNGHWEARRDGYFWAPGHWVRNGNGWAFSGGFWQRY"
     gene            complement(477290..477622)
                     /locus_tag="CFter331_0420"
     CDS             complement(477290..477622)
                     /locus_tag="CFter331_0420"
                     /codon_start=1
                     /transl_table=11
                     /product="hypothetical protein"
                     /protein_id="IGS:CFter331_0420"
                     /translation="MAGSYVLKKSVDGQFYFLLYSGNGEVVLNSEMYVAKASAENGIA
                     SVQSNSAQDDRYSRNQASNGKFYFNLKAANHQVIGSSQMYSTTSARDAGIDAVKKNGP
                     STDVKDEA"
     gene            complement(477742..478671)
                     /gene="ttcA"
                     /locus_tag="CFter331_0421"
     CDS             complement(477742..478671)
                     /gene="ttcA"
                     /locus_tag="CFter331_0421"
                     /codon_start=1
                     /transl_table=11
                     /product="tRNA 2-thiocytidine biosynthesis protein TtcA"
                     /protein_id="IGS:CFter331_0421"
                     /translation="MQAAGGDAANSPSQKSVEKIAHENNKLHKRLCRQVGQAIGDFNM
                     IEDGDKVMVCLSGGKDSYALLDILMTLRERAPINFEIVAVNLDQKQPNFPDHILPAYL
                     EKLGVAYHIENQDTYSIVKRLIPEGKTTCSLCSRLRRGILYRVATELGATKVALGHHR
                     DDIMETFFLNMFFGGKLKSMPAKLQSDDGKQIVIRPLAYVKEADLSRYAEVKQFPIIP
                     CDLCGSQENLQRKQIKGMLREWEKKFPGRVENIFSSLSTVAPSHLMDRNLFGFADLKA
                     SGIADPNGDIAFDDDPCSTPASVASIIPLRPAD"
     gene            complement(478732..479130)
                     /locus_tag="CFter331_0422"
     CDS             complement(478732..479130)
                     /locus_tag="CFter331_0422"
                     /codon_start=1
                     /transl_table=11
                     /product="folB domain protein"
                     /protein_id="IGS:CFter331_0422"
                     /translation="MLSALIHPDLSDCRRLFLRDYEVQINIGVYESEKQGTQRALINV
                     DLFVPLALSTPTKDHVDDVLDYNFMRNTVAKRMAQGHIHLQETLCDDLANALLLHPRV
                     RAVRVSTEKPDAYPDCRSVGVEVFRIKPKA"
     gene            complement(479138..479902)
                     /locus_tag="CFter331_0423"
     CDS             complement(479138..479902)
                     /locus_tag="CFter331_0423"
                     /codon_start=1
                     /transl_table=11
                     /product="short chain dehydrogenase family protein"
                     /protein_id="IGS:CFter331_0423"
                     /translation="MMTTPVPTVALVTDAASTVGRAVALALARQGWDLALHYQQGPAP
                     AALLQECQALGVRAVAIPCDLTQEAEIQALLPRVAQELGAVGCIVNNASHVEYDNAAT
                     LSAASLGRHMQNNLAAPLLLAQALHAATLKTEGAHAVVVNLLDQKLFNPHPDFLSYTL
                     SKAALHSATALLAQAYAPQLRVVAIAPSLASSLNATGGAQSKQPATLEDIAATVCFVA
                     SSSAITGSTLLVDGGQHLYPHPRDPAAVPAQPSHPH"
     gene            480033..481229
                     /locus_tag="CFter331_0424"
     CDS             480033..481229
                     /locus_tag="CFter331_0424"
                     /codon_start=1
                     /transl_table=11
                     /product="S-adenosyl-L-methionine-dependent
                     methyltransferase family protein"
                     /protein_id="IGS:CFter331_0424"
                     /translation="MQLQLPEASVEAQRASRLLHNLIATEIRRQHGWISFARYMELLL
                     YAPDLGYYSGGAAKLGKDGDFTTAPEITPLFGATLAHLTTELLVSSPALQPRILEFGA
                     GSGQLAHDILTELATSVAAGDNGAGLPQAYYIVELSAELRARQQLKLQAFPQVQWLDR
                     LPEAFSGVVIGNEVLDAMPVELVLRGEQGWLQRGVGLAETGVEGEDGQFVYIDRPAEP
                     TLIAQIPDAESLTVGHLTEVHPVAIGFMHSLGGMLKAGQGAVALFFDYGFPAAEYYLQ
                     QRDQGTLMCHYRHHAHPDPFYLPGLQDVTAHVDFTAMAAAALDSGLDLLGYSSQAAFL
                     LEAGIGKLLLRTPPENALAYLPQANALQKLVSPAEMGELFKVLAVGVHAELPARFANH
                     DRSHRL"
     gene            481255..481449
                     /locus_tag="CFter331_0426"
     CDS             481255..481449
                     /locus_tag="CFter331_0426"
                     /codon_start=1
                     /transl_table=11
                     /product="hypothetical protein"
                     /protein_id="IGS:CFter331_0426"
                     /translation="MIRWMLVIFVAVIVFSSALPWLEKLGLGRLPGDLRFTLFGRKFS
                     LPFASTILLSTVLFLLVRLL"
     gene            complement(481446..481802)
                     /gene="arsC"
                     /locus_tag="CFter331_0425"
     CDS             complement(481446..481802)
                     /gene="arsC"
                     /locus_tag="CFter331_0425"
                     /codon_start=1
                     /transl_table=11
                     /product="arsenate reductase"
                     /protein_id="IGS:CFter331_0425"
                     /translation="MITIYHNPRCSKSREALALAEQYSSEHQLKLEVVDYQKTPLTLA
                     QLKTLHKQLGGPVSAMVRDNEAEYAELNLAQADDATLLQALAAHPKLLQRPVVTYQER
                     SVIARPPQLFNDLMDT"
     gene            complement(481799..483643)
                     /gene="kefC"
                     /locus_tag="CFter331_0427"
     CDS             complement(481799..483643)
                     /gene="kefC"
                     /locus_tag="CFter331_0427"
                     /codon_start=1
                     /transl_table=11
                     /product="glutathione-regulated potassium-efflux system
                     protein kefC"
                     /protein_id="IGS:CFter331_0427"
                     /translation="MEQNLLFNGLIYLAAAVAAVPIAKRLGLGAVLGYLLAGMAIGPW
                     GLRLIDNVEDILHFSEFGVVLLLFMIGLELEPKRLWSLRRSIFGWGTAQVATVSLALF
                     GAAVAAGVDWKTALIAALGMSLSSTAIALATINERKINSTPAGRAGFAILLFQDIAAI
                     PMIAIVPLLGVAAAHGSGEGWIGGLKVVAVIATLIVGGRYLVRPLMRMIARTGLREIF
                     TAFALLLVIAIGLLMESVGMSMALGSFLAGVLLADSEYRHALETDLEPFKGLLLGLFF
                     IAVGMSVDFGLLLSQPWLILGLVAGFLAIKLTVLYLLSKVFQIARAQQFLFAALLSQG
                     GEFAFVVFGAAATARVFSQETSSILVVVVALSMVTTPLLLVVYDKVIAPYFLNTQKRP
                     DDEIDDNENPVIIAGFGRFGQIIGRLLHANKIGLTVLDHDPDQIELLRKFGFKVFYGD
                     ATRMDLMHAAGIAKARLLVVALDDIEGSLKLVAAVRHVFPDLPIIARARNVTHYFDLM
                     DLGVTVIERETFESALQLGRQALRTMGFGAYRARQAAMKFRAHNLQTLHDMYPHQKNQ
                     QEIVSIAKKAREELEEMFAHDRILREDMPASGWDDEVLPLDETTQEPT"
     gene            complement(483649..484236)
                     /gene="kefF"
                     /locus_tag="CFter331_0428"
     CDS             complement(483649..484236)
                     /gene="kefF"
                     /locus_tag="CFter331_0428"
                     /codon_start=1
                     /transl_table=11
                     /product="glutathione-regulated potassium-efflux system
                     ancillary protein kefF"
                     /protein_id="IGS:CFter331_0428"
                     /translation="MNKPPQILILYAHPTPHHSRVNRRLAQVAAKVPNVQVHDLYELY
                     PDFHISVRREQALVEQADLIVFQHPVQWYSMPALLKQWVDSVLTPGWAYGPGGEALRG
                     KDFWLVATTGGSVRSYQAEGHNLFPFSAFLPPYQQTAQLCGMRWLQPHLLFGAHQVNQ
                     QTLAGHIEAYRKRLANYPNWPELLATDTPIPLTGS"
     gene            484444..485511
                     /locus_tag="CFter331_0429"
     CDS             484444..485511
                     /locus_tag="CFter331_0429"
                     /codon_start=1
                     /transl_table=11
                     /product="glutamine amidotransferase class-I family
                     protein"
                     /protein_id="IGS:CFter331_0429"
                     /translation="MSDSQSNDPVPPLPATAAEAKPAVPPEPAATPESTAAEPPKAEP
                     QAEAKPAAASVPPRAADPVNDDSAPWPQTWKLIAARFRALSDKAGRRMMQRTLKIGIS
                     ARIFHPEEGAKGLRGRTLQYLEESIAQWVMSRNVLVFMIPTVNTNGLVHPSSIRLRDY
                     AKHLDGLVLQGGADVSPQSYAQAATRPEWGGDRVRDMYELELLHEFIEAGKPVLGICR
                     GCQLINVAFGGTLYQDIATDVPTSIKHVNDEYDRLHHAIQFPQGSSLATLFNSHGGEQ
                     NEWVVNSIHHQAVRDLGRDLTVEAISGSDNIVEAIRYRKAAFVMGLQWHPEFHRAGGP
                     QLLDCTPILDGFLRAARETRF"
     gene            485681..485766
                     /locus_tag="CFter331_0430"
     gene            485826..485899
                     /locus_tag="CFter331_0431"
     gene            485966..486040
                     /locus_tag="CFter331_0432"
     gene            486204..487400
                     /gene="tuf"
                     /locus_tag="CFter331_0433"
     CDS             486204..487400
                     /gene="tuf"
                     /locus_tag="CFter331_0433"
                     /codon_start=1
                     /transl_table=11
                     /product="translation elongation factor Tu"
                     /protein_id="IGS:CFter331_0433"
                     /translation="MAKGKFERTKPHVNVGTIGHVDHGKTTLTAAIATVLSKKFGGEA
                     KAYDQIDAAPEEKARGITINTAHVEYETANRHYAHVDCPGHADYVKNMITGAAQMDGA
                     ILVCSAADGPMPQTREHILLSRQVGVPYIIVFLNKADMVDDEELLELVEMEVRELLTK
                     YDFPGDDLPIIKGSAKLALEGDTGPLGEQAIMALAEALDTYIPTPERAVDGAFLLPVE
                     DVFSISGRGTVVTGRIERGIVKVGEALQIIGIRDTQDTTCTGVEMFRKLLDQGQAGDN
                     VGVLLRGTKREDVERGQVLAKPNSIKPHKHFTGEIYVLSKDEGGRHTPFFNNYRPQFY
                     FRTTDVTGSIELPKDKEMVMPGDNVSITVMLINPIAMEEGLRFAIREGGRTVGAGVVA
                     KILPDA"
     gene            487527..487602
                     /locus_tag="CFter331_0434"
     gene            487654..488022
                     /gene="secE"
                     /locus_tag="CFter331_0435"
     CDS             487654..488022
                     /gene="secE"
                     /locus_tag="CFter331_0435"
                     /codon_start=1
                     /transl_table=11
                     /product="preprotein translocase, SecE subunit"
                     /protein_id="IGS:CFter331_0435"
                     /translation="MQTVGESGSKLKVILAVLAVVAGVVGFYFLSGQSGLVRAGALVA
                     GLVVAIAFAWTSTQGREFLGFAKEAVRETKKVVWPTRKEAMQITAIVFAFVLVMAIFL
                     WGIDKLLEVLLYDVILGWKQ"
     gene            488022..488621
                     /gene="nusG"
                     /locus_tag="CFter331_0436"
     CDS             488022..488621
                     /gene="nusG"
                     /locus_tag="CFter331_0436"
                     /codon_start=1
                     /transl_table=11
                     /product="transcription termination/antitermination factor
                     NusG"
                     /protein_id="IGS:CFter331_0436"
                     /translation="MSDSTQDDAQGTPAAATPSAAAGKKRWYVVHAYSGMEKSVQRAL
                     TERIDRAGMQEQFGQILVPTEEVIEVKNGQKAVTERRFFPGYVLVEMEMTDETWHLVK
                     NTNKVTGFIGGKSNKPTPIPQHEVDKIMQQMQDGIEKPRPKVLYEVGELVRIKEGAFT
                     DFNGNVEEVNYEKSRVRVTVTIFGRATPVELEFDKVEKV"
     gene            488777..489208
                     /gene="rplK"
                     /locus_tag="CFter331_0437"
     CDS             488777..489208
                     /gene="rplK"
                     /locus_tag="CFter331_0437"
                     /codon_start=1
                     /transl_table=11
                     /product="ribosomal protein L11"
                     /protein_id="IGS:CFter331_0437"
                     /translation="MAKKIIGFIKLQVPAGKANPSPPIGPALGQRGLNIMEFCKAFNA
                     QTQGVEPGLPIPVVITAFADKSFTFVMKTPPATILIKKAAGITKGSATPHTTKVGSIT
                     RKQAEEIATLKKPDLTGADLEAGVRTIAGSARSMGITVEGL"
     gene            489208..489903
                     /gene="rplA"
                     /locus_tag="CFter331_0438"
     CDS             489208..489903
                     /gene="rplA"
                     /locus_tag="CFter331_0438"
                     /codon_start=1
                     /transl_table=11
                     /product="ribosomal protein L1"
                     /protein_id="IGS:CFter331_0438"
                     /translation="MAKLTKRAKAIKAKVDRTKAYPFDNAVALIKECATAKFNESIDV
                     SVQLGVDAKKSDQVVRGSVVLPAGTGKTVRVAVFASGEKAEQAKAAGADIVGMEDLAE
                     QIKAGNMPFDIVIASPDTMRIVGTLGQILGPRGLMPNPKVGTVTADVATAVKNAKAGQ
                     VQYRTDKAGIVHATIGRKSFSDAELKSNLLALIDALSKAKPATSKGVYLRKISLSSTM
                     GAGVRVDQTTLAA"
     gene            490242..490739
                     /locus_tag="CFter331_0439"
     CDS             490242..490739
                     /locus_tag="CFter331_0439"
                     /codon_start=1
                     /transl_table=11
                     /product="ribosomal L10 family protein"
                     /protein_id="IGS:CFter331_0439"
                     /translation="MSLNLNDKKAVVAEVSAKVANAQTIVVAEYRGIQVGHLTQLRAN
                     ARTQGVYLRVLKNTLARRAVEGTAFADLAKDMTGPLIYSISEDAVAAAKVINDFAKSN
                     DKLVVKAGNFAGKSLDKAGVQALANIPSREVLLAQVVGMMQMPIAGFVRGLAALAAKK
                     EAEAA"
     gene            490815..491189
                     /gene="rplL"
                     /locus_tag="CFter331_0440"
     CDS             490815..491189
                     /gene="rplL"
                     /locus_tag="CFter331_0440"
                     /codon_start=1
                     /transl_table=11
                     /product="ribosomal protein L7/L12"
                     /protein_id="IGS:CFter331_0440"
                     /translation="MAFDKDAFLTQIDGLTVMELNDLVKAFEEKFGVSAAAVAVAGGA
                     GGGAAAAVEEQTEFTVILKSFGANKVGVIKAVREITGLGLKEAKDLVDGAPKPLKEGV
                     SKADAEAAAKKLVEAGAEAEIK"
     gene            491158..491292
                     /locus_tag="CFter331_0441"
     CDS             491158..491292
                     /locus_tag="CFter331_0441"
                     /codon_start=1
                     /transl_table=11
                     /product="hypothetical protein"
                     /protein_id="IGS:CFter331_0441"
                     /translation="MKPAQKLKSSNFSFLERIYCAGVKVQNSRKRGFGFGSFVVFDFV
                     "
     gene            complement(491468..491620)
                     /locus_tag="CFter331_0442"
     CDS             complement(491468..491620)
                     /locus_tag="CFter331_0442"
                     /codon_start=1
                     /transl_table=11
                     /product="hypothetical protein"
                     /protein_id="IGS:CFter331_0442"
                     /translation="MQALVLTLRRYFVCLQKAKIRLELGRQQERNVVNVSAFRKRFTN
                     TLLLSK"
     gene            491573..495565
                     /gene="rpoB"
                     /locus_tag="CFter331_0443"
     CDS             491573..495565
                     /gene="rpoB"
                     /locus_tag="CFter331_0443"
                     /codon_start=1
                     /transl_table=11
                     /product="DNA-directed RNA polymerase, beta subunit"
                     /protein_id="IGS:CFter331_0443"
                     /translation="MQADKVPSQRKNEGLQSAFTSIFPIVSHNGFARLEFLSYVLGDP
                     PFDVKECQQRGLTFASPLRAKVRLVILDKESPTKPVVKEMKEQEVYMGELPLMTTTGS
                     FVINGTERVIVSQLHRSPGVFFEHDRGKTHSSGKLLFSARIIPYRGSWLDFEFDPKDI
                     LFFRVDRRRKMPVTILLKAIGMSVEQILANFFVFDNFALRNEGAEMEFVAERLRGEVA
                     RFDITDKSGKVLVAKDKRINSKHVRDVEAAGIKQISVPEDYLLGRVLARNIVDGDTGE
                     VVANANDELTEELLAKLREADISDIQTLYTNDLDQGSYISQTLRSDDTNDQMAARVAI
                     YRMMRPGEPPTEDSVEALFNGLFYNADRYDLSAVGRMKFNRRIGRDELTGAMTLSNED
                     VLAVIKILVELRNGRGEVDDIDHLGNRRVRCVGELAENQFRAGLVRVERAVKERLGQA
                     EADNLMPHDLINSKPISAAIREFFGSSQLSQFMDQTNPLSEITHKRRVSALGPGGLTR
                     ERAGFEVRDVHPTHYGRVCPIETPEGPNIGLINSLALYARLNEYGFLETPYRKVEDSK
                     VTDQIDYLSAIEEGRYIIAQANATIDKSLKLSDELVSAREAGETILVSPERVQYMDVA
                     PGQVVSVAASLIPFLEHDDANRALMGANMQRQAVPCLRPEKALVGTGIERTVAVDSGT
                     TVQALRGGIVDYVDAGRVVIRVNDEEATAGEVGVDIYNLIKYTRSNQNTNINQRPIVQ
                     VGDRVAKHDVIADGASTDLGELALGQNMLVAFMPWNGYNFEDSILISEKVVADDRYTS
                     IHIEELSVVARDTKLGAEEITRDISNLAENQLARLDESGIVYIGAEVEAGDTLVGKVT
                     PKGETQLTPEEKLLRAIFGEKASDVKDTSLRVPSGMVGTVIDVQVFTREGIQRDKRAQ
                     QIIDDELQRYRLDLNDQLRIVEGDAFERLERMLIGKVVNGGPKKLAKGSKLTKEYLAD
                     LDKYHWFDIRPADDDAAVALEAIKESIAEKRHQFDLAFEEKRKKLTQGDELQPGVQKM
                     VKVYLAVKRRLQPGDKMAGRHGNKGVVSRILPIEDMPHMADGTPADIVLNPLGVPSRM
                     NIGQVLEVHLGWAAKGLGLRIGEMLKAQTKIAELRKFLTTIYNESGKSEDLDSLTDDE
                     ILHLASNLKAGVPFATPVFDGAHEDEIRRMLDLAYPDAIAKQLGMTPSKNQVTMYDGR
                     TGEAFERSVTVGYMHYLKLHHLVDDKMHARSTGPYSLVTQQPLGGKAQFGGQRFGEME
                     VWALEAYGASYVLQEMLTVKSDDVNGRTKVYENLVKGDHVIDAGMPESFNVLLKEIRS
                     LGIDMDLDRE"
     gene            495670..499905
                     /gene="rpoC"
                     /locus_tag="CFter331_0444"
     CDS             495670..499905
                     /gene="rpoC"
                     /locus_tag="CFter331_0444"
                     /codon_start=1
                     /transl_table=11
                     /product="DNA-directed RNA polymerase, beta' subunit"
                     /protein_id="IGS:CFter331_0444"
                     /translation="MKALLDLFKQVQQNETFDSIKIGLASPEKIRSWSYGEVKKPETI
                     NYRTFKPERDGLFCAKIFGPIKDYECLCGKYKRLKHRGVICEKCGVEVTLAKVRRERM
                     GHIELASPTAHIWFLKSLPSRLGMVLDMTLRDIERVLYFEAYVITDPGMTPLKRCQIM
                     SEDDYAAKYEEYGDDFTAFMGAEGIRELLRAIDIDRDAETLRQELKESKSEAKIKKYA
                     KRLKVLEAFQRSGIKPDWMIMEVLPVLPPELRPLVPLDGGRFATSDLNDLYRRVINRN
                     NRLKRLMELRAPEIITRNEKRMLQEAVDSLLDNGRRGKAMTGANKRPLKSLAEMIKGK
                     GGRFRQNLLGKRVDYSGRSVIVVGPQLKLHQCGLPKLMALELFKPFIFHKLEVMGIAS
                     TIKAAKKEVENQTSVVWDILEDVIREHPVMLNRAPTLHRLGIQAFEPVLIEGKAIQLH
                     PLVCAAFNADFDGDQMAVHVPLSIEAQMEARTLMLASNNILFPSNGEPSIVPSQDIVL
                     GLYYATREQINGKGEGMMFPDVSEAIRAYDNKEVELTTRVTVRITEYPKDPVTGEFVK
                     TIKRYETTVGRAILSEILPKGLPFTVLNRALKKKEISKLINTAFRKCGLRATVVFADQ
                     LMQSGFRLATRAGISICVDDMLVPPQKATIIATAEQEVKQIEQQYSSGLVTAGERYNK
                     VVDIWGKAGDDVGKAMMEQLKVEDVVRRDGTKGTQESFNAIYMMADSGARGSAAQIRQ
                     LAGMRGLMAKPDGSIIETPITANFREGLNVLQYFISTHGARKGLADTALKTANSGYLT
                     RRLVDVTQDLVVIEDDCGTSNGASMKAMVEGGEVIEALRDRILGRVAANDIVNPETQG
                     TLYEAGTLLDEDAVEEIERLGIDEVKVRTPLTCDTRYGLCAQCYGRDLGRGSLVNNGE
                     AVGVVAAQSIGEPGTQLTMRTFHIGGAASRSAVASSVEAKSNGTVRFTATMRYVTNGK
                     GELIVISRSGEVLITDDHGRERERHKVPYGATLIVKDGLTIKAGTALATWDPLTRPII
                     TEYTGTVRFENVEEGSTVARQIDEVTGLSTLVVIDAKRRGSVTKTVRPQVKLLNEQGE
                     EVKIAGTEHAVTIGFQVGALITVKDGQQVHVGEVLARIPTESQKTRDITGGLPRVAEL
                     FEARSPKDAGMLAEVTGTVAFGKETKGKQRLEITDMDGNKHEFLITKDKQVLVHDGQV
                     VNKGEMIVDGPADPQDILRLLGIEALARYIVDEVQDVYRLQGVKINDKHIEVIVRQML
                     RRVQIVDAGDASYITGEQVERSELLDENDRVIAAGKIPATYENVLLGITKASLSTDSF
                     ISAASFQETTRVLTEAAIMGKKDTLRGLKENVIVGRLIPAGTGLAFHRARKEKDSWEA
                     EERTALLQSEQAARLAAAEARAAEELGAQGGEA"
     gene            complement(500058..500189)
                     /locus_tag="CFter331_0445"
     CDS             complement(500058..500189)
                     /locus_tag="CFter331_0445"
                     /codon_start=1
                     /transl_table=11
                     /product="hypothetical protein"
                     /protein_id="IGS:CFter331_0445"
                     /translation="MRLHKASNETPNVLTAETIRKGRHDEDVFQASSASDLFKQLDI"
     gene            complement(500467..502272)
                     /locus_tag="CFter331_0446"
     CDS             complement(500467..502272)
                     /locus_tag="CFter331_0446"
                     /codon_start=1
                     /transl_table=11
                     /product="sulfatase family protein"
                     /protein_id="IGS:CFter331_0446"
                     /translation="MMLALLRRNNLFVLVTYLALSLVPFVPLLFGQTIDHSLRIILTE
                     TGLWLVIWSIFKRPAWFHWLLIPAFLALPTEIYLRKFYGQGISTHHLGIIAETSPGEA
                     MEFLGNKIWWLALILALVVLWWALSWLAASRTRDLDLEGPSRWFGWLVLATGLCVWLY
                     GREIGIQAAPVVAASSKAASLAAPESQGMHLGKLPKWAATPLEAEPVSRTWPFGLAVR
                     GYDFWKEREYLDDLEHKNSQFHFGAHQASHQNTPQIVVMVIGESSRYDRWSLNGYQRD
                     TNPLLSKESNLVSFTDVITSVSATRLSVPVMVSRKPATESLKAGFAEKSFITGYKEAG
                     FKTYWISNQMSYGKFDTPISVFANEADVVQFLNLGGFTDTSNLDAILLPQLQKAMRDP
                     APKKLIVLHTLGNHWNYSHRYPQPFDKWQPSLFGVEHPAYTNLANKPALSNSYDNSVL
                     YVDWFLSQVIDNLKDSKQLSAMMYFSDHGQTLYDGSCKIAFHGHNTQFEFHIPAMMWY
                     SDLYQQTYPDKVEQLLRHKRTRMTTENVFHSLLDLADIRYPDEHLEWSFLSSKLRPHK
                     RYVDSYGWSDYDNATFKGDCREVIDNGKPLRQQRD"
     gene            502688..503071
                     /gene="rpsL"
                     /locus_tag="CFter331_0447"
     CDS             502688..503071
                     /gene="rpsL"
                     /locus_tag="CFter331_0447"
                     /codon_start=1
                     /transl_table=11
                     /product="ribosomal protein S12"
                     /protein_id="IGS:CFter331_0447"
                     /translation="MPTINQLIRQPRVSAVVKSKSPALENSPQKRGVCTRVYTTTPKK
                     PNSALRKVAKVRLTNGFEVISYIGGEGHNLQEHSVVLLRGGRVKDLPGVRYHMVRGAL
                     DTQGVKDRKQARSKYGAKRAKAAKK"
     gene            503210..503680
                     /gene="rpsG"
                     /locus_tag="CFter331_0448"
     CDS             503210..503680
                     /gene="rpsG"
                     /locus_tag="CFter331_0448"
                     /codon_start=1
                     /transl_table=11
                     /product="ribosomal protein S7"
                     /protein_id="IGS:CFter331_0448"
                     /translation="MPRRREVPKREILPDPKFGNVDVAKFVNVLMLSGKKSVAENIIY
                     GAFEHIQAKSGKDPLEVFALAISNAKPLVEVKSRRVGGANYQVPVEVRPVRRMALSMR
                     WLREAANKRSEKSMPQRLGGELLEAAEGRGGAMKKRDEVHRMAEANKAFSHFRF"
     gene            503806..505911
                     /gene="fusA"
                     /locus_tag="CFter331_0449"
     CDS             503806..505911
                     /gene="fusA"
                     /locus_tag="CFter331_0449"
                     /codon_start=1
                     /transl_table=11
                     /product="translation elongation factor G"
                     /protein_id="IGS:CFter331_0449"
                     /translation="MARKTPIERYRNIGISAHIDAGKTTTTERVLFYTGVNHKIGEVH
                     DGAATMDWMEQEQERGITITSAATTCFWKGMAGNFAEHHINIIDTPGHVDFTIEVERS
                     MRVLDGACMVYCAVGGVQPQSETVWRQANKYKVPRLAFVNKMDRTGANFFKVFEQMRA
                     RLKANPVPMQVPIGAEDKFEGVIDLVKMKAIYWDDATQGMKFDYRDIPTDLAAEAAKW
                     RENMVEAAAEASEELMNKYLEEGDLTEAEIKAAIRQRTLASEIVPMMCGTAFKNKGVQ
                     AMLDGVVEYLPSPLDIPPVPGLDEDDAPISRKPEDGEKFSGLAFKIATDPFVGQICFM
                     RCYSGTLNSGDTVLNSIKGKKERIGRIVQMHANQREEIKEILAGDIAALIGMKDTTTG
                     DTLCDSNAFIILERMIFPEPVISQAVEPKTKQDQEKMGLALNRLAAEDPSFRVRTDEE
                     SGQTIIAGMGELHLDIIVDRMKREFGVEATVGKPQVAYRETIRKTCEEIEGKFVKQSG
                     GRGQYGHVVLKIEPQEPGKGFEFVDAIKGGTVPREYIPAVEKGVRETLNTGVLAGYPV
                     VDVKVTLFFGSYHDVDSNENAFRMAASMAFKDGCRKASPVILEPMMAVEVETPEDYAG
                     TVMGDLSSRRGMVQGMDEIAGGGGKIIKAEVPLSEMFGYSTSLRSATQGRATYSMEFK
                     HYSEAPKNVIDAIVTSKAK"
     gene            506006..507202
                     /gene="tuf"
                     /locus_tag="CFter331_0450"
     CDS             506006..507202
                     /gene="tuf"
                     /locus_tag="CFter331_0450"
                     /codon_start=1
                     /transl_table=11
                     /product="translation elongation factor Tu"
                     /protein_id="IGS:CFter331_0450"
                     /translation="MAKGKFERTKPHVNVGTIGHVDHGKTTLTAAIATVLSKKFGGEA
                     KAYDQIDAAPEEKARGITINTAHVEYETANRHYAHVDCPGHADYVKNMITGAAQMDGA
                     ILVCSAADGPMPQTREHILLSRQVGVPYIIVFLNKADMVDDEELLELVEMEVRELLTK
                     YDFPGDDLPIIKGSAKLALEGDTGPLGEQAIMALAEALDTYIPTPERAVDGAFLLPVE
                     DVFSISGRGTVVTGRIERGIVKVGEALQIIGIRDTQDTTCTGVEMFRKLLDQGQAGDN
                     VGVLLRGTKREDVERGQVLAKPNSIKPHKHFTGEIYVLSKDEGGRHTPFFNNYRPQFY
                     FRTTDVTGSIELPKDKEMVMPGDNVSITVMLINPIAMEEGLRFAIREGGRTVGAGVVA
                     KILPDA"
     gene            507302..507619
                     /gene="rpsJ"
                     /locus_tag="CFter331_0451"
     CDS             507302..507619
                     /gene="rpsJ"
                     /locus_tag="CFter331_0451"
                     /codon_start=1
                     /transl_table=11
                     /product="ribosomal protein S10"
                     /protein_id="IGS:CFter331_0451"
                     /translation="MSAANQKIRIRLKAFDYKLIDQSAQEIVDTAKRTGAVVKGPVPL
                     PTRIQRFDVLRSPHVNKTSRDQFEIRTHQRLMDIVDPTDKTVDALMKLDLPAGVDVEI
                     KLQ"
     gene            508358..508525
                     /locus_tag="CFter331_0452"
     CDS             508358..508525
                     /locus_tag="CFter331_0452"
                     /codon_start=1
                     /transl_table=11
                     /product="ribosomal L3 family protein"
                     /protein_id="IGS:CFter331_0452"
                     /translation="MTGHMGDVTVTTQNLEIARVDAERQLLLVKGAVPGAKNGQVVVS
                     PAIKIKAKKGA"
     gene            508529..509149
                     /gene="rplD"
                     /locus_tag="CFter331_0453"
     CDS             508529..509149
                     /gene="rplD"
                     /locus_tag="CFter331_0453"
                     /codon_start=1
                     /transl_table=11
                     /product="50S ribosomal protein L4"
                     /protein_id="IGS:CFter331_0453"
                     /translation="MELKLLNDQGQAASNVAAPDTIFGRDYNEALIHQVVVAYQANAR
                     SGNRKQKDREEVHHTTKKPWRQKGTGRARAGMSSSPLWRGGGRIFPNSPDENFTHKVN
                     KKMYRAGLCSILSQLAREGRLSVVENFSVEAPKTKLLSQKLKTMGLDSVLVITDNLEE
                     NLLLASRNLPGFLVCEPRHADPVSLVFYKKILITKLALAKIEEMLA"
     gene            509146..509460
                     /locus_tag="CFter331_0455"
     CDS             509146..509460
                     /locus_tag="CFter331_0455"
                     /codon_start=1
                     /transl_table=11
                     /product="ribosomal L23 family protein"
                     /protein_id="IGS:CFter331_0455"
                     /translation="MNAIKHSEERLMKVLLAPVISEKATMVAEKNEQVVFRIAPDATK
                     LEVKAAVELLFKVQVESVQVANRLGKQKRSGKSMGRRNHTRRAFVCLKPGQEINFTEE
                     AK"
     gene            complement(509427..509633)
                     /locus_tag="CFter331_0454"
     CDS             complement(509427..509633)
                     /locus_tag="CFter331_0454"
                     /codon_start=1
                     /transl_table=11
                     /product="hypothetical protein"
                     /protein_id="IGS:CFter331_0454"
                     /translation="MTTADVASSDMTVVVTTSCFRLLLDQGSKWTAFVQVGINDLDHA
                     TAARRGWFNFNECHYLASSVKLIS"
     gene            509649..510287
                     /gene="rplB"
                     /locus_tag="CFter331_0456"
     CDS             509649..510287
                     /gene="rplB"
                     /locus_tag="CFter331_0456"
                     /codon_start=1
                     /transl_table=11
                     /product="ribosomal protein L2"
                     /protein_id="IGS:CFter331_0456"
                     /translation="MIDFKRTKDGIPAKVERIEYDPNRTANIALLCYADGERHYIIAT
                     KGMAVGDQVMSGSEAPIKSGNCLPIRNIPVGTILHCVEMLPGKGAQMARTAGAGVVLM
                     AREGTYAQIRLRSGEVRRVHIECRATVGEVGNAEHSLRKIGKAGAMRWRGVRPTVRGV
                     VMNPVDHPHGGGEGKTAAGRHPVSPWGQQTKGKKTRSNKRTTSMIVSRRGKK"
     gene            510298..510573
                     /gene="rpsS"
                     /locus_tag="CFter331_0457"
     CDS             510298..510573
                     /gene="rpsS"
                     /locus_tag="CFter331_0457"
                     /codon_start=1
                     /transl_table=11
                     /product="ribosomal protein S19"
                     /protein_id="IGS:CFter331_0457"
                     /translation="MTRSLKKGPFCDAHLVKKVETAQAVKDKKPIKTWSRRSTIMPDF
                     IGLTIAVHNGKQHVPVYVSENMVGHKLGEFALTRTFKGHAADKKAKK"
     gene            510583..510912
                     /gene="rplV"
                     /locus_tag="CFter331_0458"
     CDS             510583..510912
                     /gene="rplV"
                     /locus_tag="CFter331_0458"
                     /codon_start=1
                     /transl_table=11
                     /product="ribosomal protein L22"
                     /protein_id="IGS:CFter331_0458"
                     /translation="METKATLRGVRLSAQKGRLVADLIRGKKIDQALNILAFSPKKGA
                     AIIKRVLESAIANAEHNDGADIDELKVTTIYVEKGSVLKRFTARAKGRGDRISKQSCH
                     IYVTVGN"
     gene            511015..511764
                     /gene="rpsC"
                     /locus_tag="CFter331_0459"
     CDS             511015..511764
                     /gene="rpsC"
                     /locus_tag="CFter331_0459"
                     /codon_start=1
                     /transl_table=11
                     /product="ribosomal protein S3"
                     /protein_id="IGS:CFter331_0459"
                     /translation="MLGEDLKVRAFLKKKLKNASVGRVVIERPAKNARITIYSSRPGV
                     VIGKKGEDIEVLKSALTKLMGVPVHVNIEEIRKPEIDAQLIADSIAQQLEKRIMFRRA
                     MKRAMQNAMRLGAQGIKIMSSGRLNGIEIARTEWYREGRVPLHTLRADIDYGFGEAET
                     TYGIIGIKVWVYKGDRLANGDAPVIDVPNDDDKKRRGPRRDDGKPAGRPRAKTTTAGP
                     GAPAARPARAKKPDGAAEGVAVAAPAEKAGE"
     gene            511767..512186
                     /gene="rplP"
                     /locus_tag="CFter331_0460"
     CDS             511767..512186
                     /gene="rplP"
                     /locus_tag="CFter331_0460"
                     /codon_start=1
                     /transl_table=11
                     /product="ribosomal protein L16"
                     /protein_id="IGS:CFter331_0460"
                     /translation="MLQPARRKYRKEQKGRNKGISHSRGTAVSFGEFGLKAIGRGRIT
                     ARQIEAARRAMTRHIKRGGRIWIRIFPDKPISQKPAEVRMGNGKGNPEYYVAEIQPGK
                     MLYEMDGVDETLAREAFRLAAAKLPLLTTFVVRQIGQ"
     gene            512199..512390
                     /gene="rpmC"
                     /locus_tag="CFter331_0461"
     CDS             512199..512390
                     /gene="rpmC"
                     /locus_tag="CFter331_0461"
                     /codon_start=1
                     /transl_table=11
                     /product="ribosomal protein L29"
                     /protein_id="IGS:CFter331_0461"
                     /translation="MKASELRDKDQAALTKELNELLKAQFSLRMQIATQQLSNTSQLK
                     KVRRDIARVKTVINSKGAL"
     gene            512390..512662
                     /gene="rpsQ"
                     /locus_tag="CFter331_0462"
     CDS             512390..512662
                     /gene="rpsQ"
                     /locus_tag="CFter331_0462"
                     /codon_start=1
                     /transl_table=11
                     /product="30S ribosomal protein S17"
                     /protein_id="IGS:CFter331_0462"
                     /translation="MNDQVKQALKRTLVGKVVSDKMDKTVTVLIERHVKHPLYGKIIV
                     RTNKYHAHDETNQAKEGDVVEIQEGRPISKTKAWSVTRVVQVAQVL"
     gene            513000..513257
                     /gene="rplN"
                     /locus_tag="CFter331_0463"
     CDS             513000..513257
                     /gene="rplN"
                     /locus_tag="CFter331_0463"
                     /codon_start=1
                     /transl_table=11
                     /product="ribosomal protein L14"
                     /protein_id="IGS:CFter331_0463"
                     /translation="MIKVTVKVAAPRGRVKKGEIYNAVVVRTAKGVRRQDGSLVKFDG
                     NAAVLLNAKLEPIGTRIFGPVTRELRTERFMKIVSLAPEVL"
     gene            513462..513581
                     /locus_tag="CFter331_0464"
     CDS             513462..513581
                     /locus_tag="CFter331_0464"
                     /codon_start=1
                     /transl_table=11
                     /product="putative 50S ribosomal protein L24"
                     /protein_id="IGS:CFter331_0464"
                     /translation="MSNVALFNAATGKADRVGFKDVDGKKVRVFKSSGEVVKV"
     gene            513588..514127
                     /locus_tag="CFter331_0465"
     CDS             513588..514127
                     /locus_tag="CFter331_0465"
                     /codon_start=1
                     /transl_table=11
                     /product="ribosomal L5 family protein"
                     /protein_id="IGS:CFter331_0465"
                     /translation="MARLQEFYKDKVVTDLTAKYAYKSVMEVPRILKITLNMGLSEAI
                     ADKKIIEHAVGDLTKIAGQKPVVTKARKAIAGFKIREGYPIGCMVTLRGAQMYEFLDR
                     LITVALPRVRDFRGVSGRAFDGRGNYNIGVKEQIIFPEIEYDKIDVLRGMNISITTTA
                     KTDDEAKSLLAAFKFPFRN"
     gene            514455..514850
                     /locus_tag="CFter331_0466"
     CDS             514455..514850
                     /locus_tag="CFter331_0466"
                     /codon_start=1
                     /transl_table=11
                     /product="ribosomal S8 family protein"
                     /protein_id="IGS:CFter331_0466"
                     /translation="MSMSDPIADMLTRIRNAQVVHKTTVAMPSSKVKIAIANVLKDEG
                     YIEDFAVAEEGGKAELKIGLKYYAGRPVIERLDRVSRPGLRIYKGKDDIPNVMNGLGV
                     AIISTPAGVMTDRKARATGVGGEVICYVA"
     gene            514861..515394
                     /gene="rplF"
                     /locus_tag="CFter331_0467"
     CDS             514861..515394
                     /gene="rplF"
                     /locus_tag="CFter331_0467"
                     /codon_start=1
                     /transl_table=11
                     /product="ribosomal protein L6"
                     /protein_id="IGS:CFter331_0467"
                     /translation="MSRVGKMPIALPTGAEATITAAQITVKGPLGSLSQALNGLVKIE
                     NNNGTLNFAAADDSREANAMSGTLRALVNNMVNGVTKGFEKKLNLVGVGFRAQAQGDK
                     LNLSLGFSHPVVHQMPQGVTVATPTQTEILIKGIDKQRVGQVAAEVRAYREPEPYKGK
                     GVRYSDEVVILKETKKK"
     gene            515473..515769
                     /gene="rplR"
                     /locus_tag="CFter331_0468"
     CDS             515473..515769
                     /gene="rplR"
                     /locus_tag="CFter331_0468"
                     /codon_start=1
                     /transl_table=11
                     /product="ribosomal protein L18"
                     /protein_id="IGS:CFter331_0468"
                     /translation="MNRLAVHRTNLHIYASIIGPDAKVLASASTLEAEVRAELAGKSG
                     AGGNTAAASLVGKRVAEKALKAGVTEVAFDRSGFRYHGRVKVLADAAREAGLKF"
     gene            515782..516300
                     /gene="rpsE"
                     /locus_tag="CFter331_0469"
     CDS             515782..516300
                     /gene="rpsE"
                     /locus_tag="CFter331_0469"
                     /codon_start=1
                     /transl_table=11
                     /product="ribosomal protein S5"
                     /protein_id="IGS:CFter331_0469"
                     /translation="MAKMQSKMQSDKPDDGMREKMIAVNRVTKVVKGGRIMGFAALAV
                     VGDGDGRIGMGKGKSKEVPVAVQKAMEEARRKMIKVTLKNGTLQHAISGKHGASSVLM
[truncated: 10,363,508 more chars]
